# Supplementary material for: Proteins in the Cocoon of Silkworm Inhibit the Growth of Beauveria bassiana
Source: PLoS One. 2016 Mar 31;11(3):e0151764. doi: 10.1371/journal.pone.0151764 (PMC4816445; doi:10.1371/journal.pone.0151764)
Supplement: S1 Table — Identified proteins are listed by the sequence, length, number of miscleavages, the charge states, the Andromeda score, mass, and the lowest posterior error probability (PEP) from multiple analyses. The PEP is a measure of the probability of a false hit being derived from the peptide’s score and its length. (XLSX) [file pone.0151764.s002.xlsx]

## Sheet: peptides
Table S1. Identified peptides from the scaffold silk of B. mori. Identified proteins are listed by the sequence, length, number of miscleavages, the charge states, the Andromeda score, mass, and the lowest posterior error probability (PEP) from multiple analyses. The PEP is a measure of the probability of a false hit being derived from the peptide’s score and its length.
Sequence	Length	Missed cleavages	Mass	Proteins	Unique (Groups)	Unique (Proteins)	Charges	PEP	Score	Intensity bioled precipitate1	Intensity bioled precipitate2	Intensity bioled scaffold1	Intensity bioled scaffold2	Intensity scaffold1	Intensity scaffold2
AAAAVVGGESAR	12	0	1057.55	>BGIBMGA014369-PA pep:novel sequence:scaffold416:106128:110492:- gene:BGIBMGA014369 transcript:BGIBMGA014369-TA;>gi|512911036|ref|XP_004927317.1| PREDICTED: prostatic acid phosphatase-like [Bombyx mori]	yes	no	2	2.9882e-05	85.288	39254000	22107000	0	0	0	0
AAAEIVTGYK	10	0	1021.54	>BGIBMGA004809-PA pep:novel sequence:nscaf2818:1359751:1363370:- gene:BGIBMGA004809 transcript:BGIBMGA004809-TA	yes	yes	2	0.00054394	85.958	0	80904000	54758000	84344000	124960000	128100000
AANEINDEVENEGEFNNIISSK	22	0	2435.11	>gi|512908375|ref|XP_004926666.1| PREDICTED: alaserpin-like [Bombyx mori]	yes	yes	2,3	9.1154e-09	61.222	0	11088000	0	0	0	0
AANGTCIPTR	10	0	1059.51	>gi|512898143|ref|XP_004924327.1| PREDICTED: tenascin-like [Bombyx mori]	yes	yes	2	0.00024413	93.058	0	0	103340000	163920000	100440000	125070000
ACAAVCYDNACDCK	14	0	1676.61	>gi|512937128|ref|XP_004933691.1| PREDICTED: tenascin-like [Bombyx mori]	yes	yes	2	5.0188e-06	77.912	0	0	0	4031500	1873000	0
ADEPCEAGCACK	12	0	1366.5	>gi|512897969|ref|XP_004924283.1| PREDICTED: inducible metalloproteinase inhibitor protein-like isoform X1 [Bombyx mori];>gi|512897973|ref|XP_004924284.1| PREDICTED: inducible metalloproteinase inhibitor protein-like isoform X2 [Bombyx mori];>BGIBMGA010891-PA pep:novel sequence:nscaf3005:1125365:1133282:+ gene:BGIBMGA010891 transcript:BGIBMGA010891-TA	yes	no	2	2.5468e-13	119.76	0	0	7826000	24092000	31311000	42541000
ADEPCEAGCACKPGHYR	17	1	1976.79	>gi|512897969|ref|XP_004924283.1| PREDICTED: inducible metalloproteinase inhibitor protein-like isoform X1 [Bombyx mori];>gi|512897973|ref|XP_004924284.1| PREDICTED: inducible metalloproteinase inhibitor protein-like isoform X2 [Bombyx mori];>BGIBMGA010891-PA pep:novel sequence:nscaf3005:1125365:1133282:+ gene:BGIBMGA010891 transcript:BGIBMGA010891-TA	yes	no	2,3,4	2.0793e-30	168.5	0	0	9753900	86115000	176390000	256790000
AEAESIYQSK	10	0	1124.54	CON__P04264	yes	yes	2	1.0665e-09	145.89	372840000	406090000	46921000	28358000	43492000	40865000
AEVNTFNATNR	11	0	1235.59	>BGIBMGA008268-PA pep:novel sequence:nscaf2901:429823:485199:+ gene:BGIBMGA008268 transcript:BGIBMGA008268-TA;>gi|512905502|ref|XP_004925960.1| PREDICTED: xanthine dehydrogenase-like [Bombyx mori]	yes	no	2	1.0809e-58	101.93	0	14221000	6718500	0	0	0
AGCPTDYCPTSDSR	14	0	1585.61	>gi|512903757|ref|XP_004925696.1| PREDICTED: SCO-spondin-like [Bombyx mori]	yes	yes	2	9.3733e-55	238.07	14439000	14258000	472430000	464980000	357610000	679030000
AGFAGDDAPR	10	0	975.441	>BGIBMGA013945-PA pep:novel sequence:nscaf3099:9944:11074:+ gene:BGIBMGA013945 transcript:BGIBMGA013945-TA;>gi|113216|sp|P07836.1|ACT1_BOMMO RecName: Full=Actin, muscle-type A1; Flags: Precursor;>gi|113231|sp|P07837.1|ACT2_BOMMO RecName: Full=Actin, muscle-type A2; Flags: Precursor;>gi|1737056|gb|AAC47446.1| Actin A3 [Bombyx mori];>gi|1790884|gb|AAC47432.1| actin A4 [Bombyx mori];>gi|187281814|re…	yes	no	2	0.0084463	61.65	309940000	284430000	0	0	8680200	0
AGSTNAISGGTVVR	14	0	1288.67	>BGIBMGA001320-PA pep:novel sequence:nscaf1962:223924:228029:+ gene:BGIBMGA001320 transcript:BGIBMGA001320-TA;>gi|512910309|ref|XP_004927140.1| PREDICTED: trypsin, alkaline C-like [Bombyx mori]	yes	no	2	0.0068582	48.112	0	0	0	0	0	13661000
AHTVPHIISQTK	12	0	1330.74	>BGIBMGA013812-PA pep:novel sequence:nscaf3098:2092946:2103895:- gene:BGIBMGA013812 transcript:BGIBMGA013812-TA;>gi|164453000|gb|ABY57298.1| carboxylesterase CarE-7 [Bombyx mori];>gi|168823411|ref|NP_001108339.1| integument esterase 1 precursor [Bombyx mori]	yes	no	3	0.0051262	56.122	0	0	0	0	19577000	0
AIEESNYEIEGK	12	0	1380.64	CON__P13645;CON__P02535-1	yes	no	2	3.6027e-13	117.23	27927000	53139000	20242000	0	0	0
AIIEIQIEAEEIYQTFQR	18	0	2193.13	>gi|103058022|gb|ABF71565.1| translation elongation factor 2 [Bombyx mori];>gi|112983010|ref|NP_001037593.1| translation elongation factor 2 isoform 1 [Bombyx mori];>gi|122096234|sp|Q1HPK6.1|EF2_BOMMO RecName: Full=Translation elongation factor 2; Short=EF-2;>gi|281371488|ref|NP_001163865.1| translation elongation factor 2 isoform 2 [Bombyx mori];>gi|334855073|gb|AEH16569.1| elongation factor 2 […	yes	no	3	2.2605e-19	101.67	6811400	0	0	0	0	0
AIMDCIMAK	9	0	1051.49	>BGIBMGA013812-PA pep:novel sequence:nscaf3098:2092946:2103895:- gene:BGIBMGA013812 transcript:BGIBMGA013812-TA;>gi|164453000|gb|ABY57298.1| carboxylesterase CarE-7 [Bombyx mori];>gi|168823411|ref|NP_001108339.1| integument esterase 1 precursor [Bombyx mori]	yes	no	2	0.0059736	78.334	217290000	280920000	107710000	50445000	78805000	265550000
AISSSEQSQNFSSSSQK	17	0	1800.81	>gi|167860164|ref|NP_001108116.1| sericin 3 precursor [Bombyx mori]	yes	yes	2,3	5.1038e-88	261.64	22788000	24589000	463700000	485000000	373910000	273520000
AITISR	6	0	659.397	>BGIBMGA004396-PA pep:novel sequence:nscaf2795:1656058:1656828:- gene:BGIBMGA004396 transcript:BGIBMGA004396-TA;>BGIBMGA004397-PA pep:novel sequence:nscaf2795:1644958:1645728:- gene:BGIBMGA004397 transcript:BGIBMGA004397-TA;>gi|10909|emb|CAA38533.1| 30K protein [Bombyx mori];>gi|266438|sp|Q00802.1|L301_BOMMO RecName: Full=Low molecular mass 30 kDa lipoprotein 19G1; Flags: Precursor;>gi|312597592|…	yes	no	1	0.021145	126.68	28921000	0	0	0	0	0
AITNESQMR	9	0	1048.5	>gi|512922286|ref|XP_004930083.1| PREDICTED: mitochondrial enolase superfamily member 1-like [Bombyx mori];>BGIBMGA014323-PA pep:novel sequence:scaffold1449:207:4563:+ gene:BGIBMGA014323 transcript:BGIBMGA014323-TA;>gi|512912664|ref|XP_004927713.1| PREDICTED: mitochondrial enolase superfamily member 1-like, partial [Bombyx mori];>BGIBMGA003655-PA pep:novel sequence:nscaf2674:2937784:2956521:+ gen…	yes	no	1,2	1.9695e-268	215.38	42593000	831130000	19069000	24438000	263880000	218430000
ANFETVITTTEYIIVEFYAPWCGHCK	26	0	3148.47	>BGIBMGA011844-PA pep:novel sequence:nscaf3031:3355321:3371258:+ gene:BGIBMGA011844 transcript:BGIBMGA011844-TA	yes	yes	3	2.0741e-07	49.25	4856700	0	0	0	0	0
ANIEVTQQR	9	0	1057.55	>BGIBMGA005493-PA pep:novel sequence:nscaf2828:4554720:4562664:+ gene:BGIBMGA005493 transcript:BGIBMGA005493-TA;>gi|119381542|gb|ABL73887.1| enolase [Bombyx mori];>gi|148298800|ref|NP_001091831.1| enolase [Bombyx mori];>gi|158451613|gb|ABW39167.1| putative enolase protein [Bombyx mori]	yes	no	2	0.0055319	46.001	0	0	0	0	0	0
APAAIIQVK	9	0	909.565	>gi|512891705|ref|XP_004922749.1| PREDICTED: phosphatidylethanolamine-binding protein homolog F40A3.3-like [Bombyx mori];>BGIBMGA013261-PA pep:novel sequence:nscaf3063:2745004:2753173:+ gene:BGIBMGA013261 transcript:BGIBMGA013261-TA;>gi|153792114|ref|NP_001093267.1| phosphatidylethanolamine binding protein isoform 2 [Bombyx mori];>gi|95102826|gb|ABF51354.1| phosphatidylethanolamine binding protei…	yes	no	2	0.011877	62.2	0	24710000	91558000	101290000	104690000	0
APDGIEVTYVR	11	0	1218.62	>gi|108793850|gb|ABG20590.1| cellular retinoic acid binding protein [Bombyx mori];>gi|109119899|dbj|BAE96009.1| fatty acid binding protein 1 [Bombyx mori];>gi|112983600|ref|NP_001037364.1| cellular retinoic acid binding protein [Bombyx mori];>gi|118500451|gb|ABK97427.1| cellular retinoic acid binding protein [Bombyx mori];>gi|73746295|gb|AAZ82096.1| putative cellular retinoic acid binding protein…	yes	no	2	0.029542	40.589	0	0	0	0	10414000	0
APKPNVETTPR	11	1	1208.65	>BGIBMGA005615-PA pep:novel sequence:nscaf2829:935343:936353:+ gene:BGIBMGA005615 transcript:BGIBMGA005615-TA;>gi|512887563|ref|XP_004921945.1| PREDICTED: quinone oxidoreductase-like [Bombyx mori]	no	no	2,3	0.0014387	79.201	0	0	0	4717300	10952000	132580000
AQYEEIANR	9	0	1092.52	CON__P13647	yes	yes	2	1.8623e-05	146.81	30789000	62806000	12034000	0	8918700	0
AQYEEIAQR	9	0	1106.54	CON__P35908;CON__P19013	no	no	2	0.007457	77.677	76331000	177570000	31889000	29215000	45678000	0
AQYIGDGPIR	10	0	1088.56	>BGIBMGA013812-PA pep:novel sequence:nscaf3098:2092946:2103895:- gene:BGIBMGA013812 transcript:BGIBMGA013812-TA;>gi|164453000|gb|ABY57298.1| carboxylesterase CarE-7 [Bombyx mori];>gi|168823411|ref|NP_001108339.1| integument esterase 1 precursor [Bombyx mori]	yes	no	2	9.6362e-08	143.03	881720000	207650000	1254200000	1080600000	3041900000	2670900000
AQYIGDGPIRNDER	14	1	1602.78	>BGIBMGA013812-PA pep:novel sequence:nscaf3098:2092946:2103895:- gene:BGIBMGA013812 transcript:BGIBMGA013812-TA;>gi|164453000|gb|ABY57298.1| carboxylesterase CarE-7 [Bombyx mori];>gi|168823411|ref|NP_001108339.1| integument esterase 1 precursor [Bombyx mori]	yes	no	2,3	2.1759e-44	220.4	161740000	270490000	98318000	90335000	284830000	286080000
ASDEGEYQCFAK	12	0	1403.57	>gi|112982982|ref|NP_001037088.1| hemolin precursor [Bombyx mori];>gi|258642521|gb|ACQ82817.2| hemolin [Bombyx mori];>gi|41350234|gb|AAS00444.1| hemolin [Bombyx mori];>gi|41350236|gb|AAS00445.1| hemolin [Bombyx mori];>gi|69146821|gb|AAZ03611.1| hemolin [Bombyx mori];>gi|32997082|dbj|BAC79387.1| hemolin [Bombyx mori];>gi|41350232|gb|AAS00443.1| hemolin [Bombyx mori];>BGIBMGA008736-PA pep:novel seq…	yes	no	2	0.00059456	74.76	0	0	28009000	27767000	31483000	41717000
ASDITAADIR	10	0	1031.52	>gi|512905378|ref|XP_004925929.1| PREDICTED: peroxidase-like [Bombyx mori];>BGIBMGA012740-PA pep:novel sequence:nscaf3056:80571:91505:+ gene:BGIBMGA012740 transcript:BGIBMGA012740-TA	yes	no	2	0.016184	50.292	0	0	0	0	53726000	0
ASDITAADIRK	11	1	1159.62	>gi|512905378|ref|XP_004925929.1| PREDICTED: peroxidase-like [Bombyx mori];>BGIBMGA012740-PA pep:novel sequence:nscaf3056:80571:91505:+ gene:BGIBMGA012740 transcript:BGIBMGA012740-TA	yes	no	2	0.0024909	63.694	21674000	34277000	0	0	0	19800000
ASSTIYADKDQIR	13	1	1466.74	>gi|66774164|sp|P07856.2|SERI1_BOMMO RecName: Full=Sericin 1; AltName: Full=Silk gum protein; Flags: Precursor;>gi|112984400|ref|NP_001037506.1| sericin 1 precursor [Bombyx mori];>gi|755700|emb|CAA88741.1| sericin1B [Bombyx mori]	no	no	2,3	1.6074e-15	118.37	0	0	133440000	0	62754000	0
ATNTGIIDR	9	0	959.504	>gi|448824703|dbj|BAM78681.1| glucosidase II alpha-subunit [Bombyx mori];>gi|530233753|ref|NP_001268822.1| neutral alpha-glucosidase AB-like precursor [Bombyx mori];>BGIBMGA000132-PA pep:novel sequence:nscaf1108:1391873:1412495:+ gene:BGIBMGA000132 transcript:BGIBMGA000132-TA	yes	no	2	2.2637e-239	107.15	0	143820000	26831000	0	60287000	0
AVDPAICDK	9	0	987.47	>gi|512905378|ref|XP_004925929.1| PREDICTED: peroxidase-like [Bombyx mori];>BGIBMGA012740-PA pep:novel sequence:nscaf3056:80571:91505:+ gene:BGIBMGA012740 transcript:BGIBMGA012740-TA	yes	no	2	0.006445	78.934	178780000	181000000	14601000	0	47030000	21542000
AVFAGTQR	8	0	848.45	>gi|448824703|dbj|BAM78681.1| glucosidase II alpha-subunit [Bombyx mori];>gi|530233753|ref|NP_001268822.1| neutral alpha-glucosidase AB-like precursor [Bombyx mori];>BGIBMGA000132-PA pep:novel sequence:nscaf1108:1391873:1412495:+ gene:BGIBMGA000132 transcript:BGIBMGA000132-TA	yes	no	2	0.046141	43.808	0	0	0	0	0	40096000
AVVQDGSNVYVNR	13	0	1419.71	>BGIBMGA012994-PA pep:novel sequence:nscaf3058:4180230:4218615:+ gene:BGIBMGA012994 transcript:BGIBMGA012994-TA;>gi|512917546|ref|XP_004928913.1| PREDICTED: vanin-like protein 1-like [Bombyx mori]	yes	no	2	1.2745e-10	103.88	19865000	0	24231000	0	0	0
AYIEIVEGIIASIGIKE	17	1	1817.02	>BGIBMGA002906-PA pep:novel sequence:nscaf2575:2130557:2139673:+ gene:BGIBMGA002906 transcript:BGIBMGA002906-TA;>gi|112983208|ref|NP_001037022.1| acyl-CoA binding protein [Bombyx mori];>gi|8575539|gb|AAF78042.1|AF246695_1 acyl-CoA binding protein [Bombyx mori]	yes	no	2	2.1416e-16	111.06	4740200	0	0	0	0	0
CAPVGCECESGYIISK	16	0	1828.78	>gi|512903757|ref|XP_004925696.1| PREDICTED: SCO-spondin-like [Bombyx mori];>BGIBMGA006251-PA pep:novel sequence:nscaf2851:1060348:1063762:+ gene:BGIBMGA006251 transcript:BGIBMGA006251-TA	yes	no	2	1.29e-25	125.89	0	0	28435000	24361000	27520000	31491000
CDCQFNYR	8	0	1161.43	>gi|512898139|ref|XP_004924326.1| PREDICTED: uncharacterized protein LOC101747163 [Bombyx mori]	yes	yes	2	9.0578e-06	124.08	0	0	15636000	32491000	19846000	24296000
CDDQSSCPKPASADCPAPACK	21	1	2320.92	>gi|512898143|ref|XP_004924327.1| PREDICTED: tenascin-like [Bombyx mori]	yes	yes	2,3	1.6512e-107	261.58	13524000	20605000	944760000	1977200000	2210900000	2670300000
CESGYDVNYK	10	0	1233.5	>BGIBMGA007061-PA pep:novel sequence:nscaf2865:826993:828006:+ gene:BGIBMGA007061 transcript:BGIBMGA007061-TA;>gi|112983908|ref|NP_001036850.1| cathepsin B precursor [Bombyx mori];>gi|13548667|dbj|BAB40804.1| cathepsin B [Bombyx mori]	yes	no	2	0.0060804	33.961	0	0	0	0	0	0
CGGAIISNR	9	0	946.465	>gi|229619532|dbj|BAH58096.1| silk gland derived serine protease [Bombyx mori];>gi|229619534|dbj|BAH58097.1| silk gland derived serine protease [Bombyx mori];>gi|239835736|ref|NP_001155191.1| silk gland derived serine protease precursor [Bombyx mori];>gi|512890533|ref|XP_004922529.1| PREDICTED: venom serine protease 34-like [Bombyx mori];>BGIBMGA004445-PA pep:novel sequence:nscaf2795:1108881:1115…	yes	no	2	2.6841e-58	96.331	59699000	67371000	0	0	35279000	0
CIQNDASNGETK	12	0	1335.57	>gi|512905378|ref|XP_004925929.1| PREDICTED: peroxidase-like [Bombyx mori];>BGIBMGA012740-PA pep:novel sequence:nscaf3056:80571:91505:+ gene:BGIBMGA012740 transcript:BGIBMGA012740-TA	yes	no	2	2.1767e-05	88.187	1926700	2982800	0	0	0	0
CIQTETISTK	10	0	1179.58	>gi|284002368|dbj|BAI66477.1| carboxyl/cholinesterase 1 [Bombyx mori];>gi|284813567|ref|NP_001165389.1| carboxyl/cholinesterase 1 precursor [Bombyx mori];>BGIBMGA010976-PA pep:novel sequence:nscaf3013:447462:450697:- gene:BGIBMGA010976 transcript:BGIBMGA010976-TA	yes	no	2	0.0031726	80.763	237790000	266000000	34958000	17775000	0	0
CNEMCYCEEGYAR	13	0	1740.6	>gi|512938831|ref|XP_004934100.1| PREDICTED: inducible metalloproteinase inhibitor protein-like, partial [Bombyx mori]	yes	yes	2	4.9206e-74	119.01	0	0	19975000	18712000	0	36973000
CNSYEICK	8	0	1072.43	>gi|114052803|ref|NP_001040277.1| salivary cysteine-rich peptide precursor [Bombyx mori];>gi|87248595|gb|ABD36350.1| salivary cysteine-rich peptide [Bombyx mori];>BGIBMGA004340-PA pep:novel sequence:nscaf2789:1303346:1304973:+ gene:BGIBMGA004340 transcript:BGIBMGA004340-TA	yes	no	2	0.02908	54.982	0	0	0	0	11743000	0
CPVDCPSDYCPTSR	14	0	1712.66	>gi|512898143|ref|XP_004924327.1| PREDICTED: tenascin-like [Bombyx mori]	yes	yes	2	6.0353e-80	261.41	0	0	440210000	336840000	32556000	369060000
CQIENGSFK	9	0	1081.49	CON__Q1A7A4	yes	yes	2	0.0045726	72.23	0	0	0	0	0	0
CRPTCAVPNPK	11	1	1298.62	>gi|512903757|ref|XP_004925696.1| PREDICTED: SCO-spondin-like [Bombyx mori]	yes	yes	2,3	0.00033971	84.507	0	0	27638000	44064000	64709000	81119000
CSDIGANETK	10	0	1093.47	>BGIBMGA004727-PA pep:novel sequence:nscaf2814:486479:490449:- gene:BGIBMGA004727 transcript:BGIBMGA004727-TA;>gi|512884975|ref|XP_004921521.1| PREDICTED: tenascin-like, partial [Bombyx mori]	no	no	2	0.008489	59.426	0	0	0	0	1405800	0
CSDIGGSISCK	11	0	1182.5	>gi|512898143|ref|XP_004924327.1| PREDICTED: tenascin-like [Bombyx mori];>BGIBMGA010889-PA pep:novel sequence:nscaf3005:1095501:1101081:+ gene:BGIBMGA010889 transcript:BGIBMGA010889-TA;>BGIBMGA010892-PA pep:novel sequence:nscaf3005:1139234:1144269:+ gene:BGIBMGA010892 transcript:BGIBMGA010892-TA	yes	no	2	2.288e-10	156.51	0	0	288430000	169420000	227950000	208280000
CSEPNEEYTDCKR	13	1	1686.66	>gi|512898151|ref|XP_004924329.1| PREDICTED: inducible metalloproteinase inhibitor protein-like [Bombyx mori]	yes	yes	3	5.1272e-12	111.79	0	0	7895000	0	0	0
CSSTNIPGGIR	11	0	1160.56	>BGIBMGA013756-PA pep:novel sequence:nscaf3097:810851:816660:- gene:BGIBMGA013756 transcript:BGIBMGA013756-TA;>gi|512894542|ref|XP_004923455.1| PREDICTED: uncharacterized protein LOC101735686 [Bombyx mori]	yes	no	2	0.049014	32.523	0	0	0	3287000	0	0
CTKPNEVFDECPK	13	1	1622.71	>BGIBMGA004727-PA pep:novel sequence:nscaf2814:486479:490449:- gene:BGIBMGA004727 transcript:BGIBMGA004727-TA	yes	yes	2	0.0015175	61.212	0	0	0	3799100	0	5660800
CVCDEGYVR	9	0	1156.46	>gi|512897977|ref|XP_004924285.1| PREDICTED: inducible metalloproteinase inhibitor protein-like isoform X3 [Bombyx mori];>gi|512897969|ref|XP_004924283.1| PREDICTED: inducible metalloproteinase inhibitor protein-like isoform X1 [Bombyx mori];>gi|512897973|ref|XP_004924284.1| PREDICTED: inducible metalloproteinase inhibitor protein-like isoform X2 [Bombyx mori];>gi|512898151|ref|XP_004924329.1| PR…	no	no	2	1.4174e-06	157.91	0	11508000	478260000	380940000	355390000	588030000
CVCDENHFR	9	0	1235.48	>gi|512903709|ref|XP_004925684.1| PREDICTED: SCO-spondin-like [Bombyx mori];>BGIBMGA006235-PA pep:novel sequence:nscaf2851:1089671:1100598:- gene:BGIBMGA006235 transcript:BGIBMGA006235-TA	yes	no	2,3	1.2315e-06	133.57	0	0	38157000	12497000	69441000	57373000
CVCVDGYK	8	0	999.415	>gi|512903757|ref|XP_004925696.1| PREDICTED: SCO-spondin-like [Bombyx mori]	yes	yes	1,2	0.0011954	106.04	0	0	180740000	81978000	131370000	131760000
CVCVDGYKR	9	1	1155.52	>gi|512903757|ref|XP_004925696.1| PREDICTED: SCO-spondin-like [Bombyx mori]	yes	yes	2,3	6.1242e-07	126.41	0	0	166750000	64151000	98610000	283510000
CVIPEDCSK	9	0	1106.47	>gi|512910090|ref|XP_004927082.1| PREDICTED: zonadhesin-like [Bombyx mori]	yes	yes	2	0.00057819	93.111	0	0	23268000	12723000	0	0
CVIPEDCTK	9	0	1120.49	>gi|512910090|ref|XP_004927082.1| PREDICTED: zonadhesin-like [Bombyx mori]	yes	yes	2	0.011936	64.297	0	0	22831000	0	25305000	0
CVIPNECRT	9	1	1147.51	>BGIBMGA004727-PA pep:novel sequence:nscaf2814:486479:490449:- gene:BGIBMGA004727 transcript:BGIBMGA004727-TA	yes	yes	2	0.009535	56.729	0	0	3674400	0	0	0
CVPISDC	7	0	849.336	>BGIBMGA009072-PA pep:novel sequence:nscaf2931:936942:937907:- gene:BGIBMGA009072 transcript:BGIBMGA009072-TA;>BGIBMGA009094-PA pep:novel sequence:nscaf2931:912977:913700:+ gene:BGIBMGA009094 transcript:BGIBMGA009094-TA;>gi|512898433|ref|XP_004924399.1| PREDICTED: fungal protease inhibitor F-like [Bombyx mori];>gi|512898449|ref|XP_004924403.1| PREDICTED: fungal protease inhibitor F-like [Bombyx m…	yes	no	1	3.3622e-19	155.88	11562000	11261000	95038000	107790000	0	162100000
CVPVAEC	7	0	833.341	>BGIBMGA009095-PA pep:novel sequence:nscaf2931:942071:944291:+ gene:BGIBMGA009095 transcript:BGIBMGA009095-TA;>gi|512898441|ref|XP_004924401.1| PREDICTED: fungal protease inhibitor F-like isoform X1 [Bombyx mori];>gi|512898445|ref|XP_004924402.1| PREDICTED: fungal protease inhibitor F-like isoform X2 [Bombyx mori]	yes	no	1	0.010859	142.27	0	0	0	0	32771000	23967000
CVPVDECPDHK	11	0	1354.56	>gi|512898429|ref|XP_004924398.1| PREDICTED: SCO-spondin-like [Bombyx mori]	yes	yes	1,2,3	7.3928e-34	230.7	771380000	1094800000	12757000000	17153000000	17225000000	18012000000
CVPVDECPDQESDCIN	16	0	1935.73	>BGIBMGA009091-PA pep:novel sequence:nscaf2931:881660:883488:+ gene:BGIBMGA009091 transcript:BGIBMGA009091-TA;>gi|512898425|ref|XP_004924397.1| PREDICTED: fungal protease inhibitor F-like [Bombyx mori]	yes	no	2	0.00058449	48.527	7047700	14446000	0	17926000	22869000	0
CVPVDECPDQK	11	0	1345.56	>gi|512898429|ref|XP_004924398.1| PREDICTED: SCO-spondin-like [Bombyx mori];>BGIBMGA009092-PA pep:novel sequence:nscaf2931:894015:896376:+ gene:BGIBMGA009092 transcript:BGIBMGA009092-TA	no	no	1,2	6.3219e-142	264.3	1191700000	1333900000	11141000000	11434000000	13839000000	11273000000
CVPVEECPDQK	11	0	1359.58	>gi|512898429|ref|XP_004924398.1| PREDICTED: SCO-spondin-like [Bombyx mori]	no	no	2	0	120.06	38555000	58537000	750050000	3342500	5511000	5075000
CVPVEECPDQKNECVN	16	1	1975.81	>gi|512898429|ref|XP_004924398.1| PREDICTED: SCO-spondin-like [Bombyx mori]	no	no	2,3	0	173.25	45774000	50157000	515200000	526130000	652800000	1101900000
DASGAVIEEQITTK	14	0	1460.74	>gi|164448672|ref|NP_001106733.1| fibroin heavy chain precursor [Bombyx mori]	yes	yes	2	1.7446e-21	134.88	10189000	12979000	42161000	0	57810000	64539000
DASGAVIEEQITTKK	15	1	1588.83	>gi|164448672|ref|NP_001106733.1| fibroin heavy chain precursor [Bombyx mori]	yes	yes	2	2.0289e-29	166.9	0	0	4873700	0	8203900	6429500
DCIQGCICK	9	0	1152.47	>gi|512910090|ref|XP_004927082.1| PREDICTED: zonadhesin-like [Bombyx mori]	yes	yes	2	0.011809	59.8	0	0	24473000	26167000	0	49180000
DEFFWK	6	0	870.391	>BGIBMGA013812-PA pep:novel sequence:nscaf3098:2092946:2103895:- gene:BGIBMGA013812 transcript:BGIBMGA013812-TA;>gi|164453000|gb|ABY57298.1| carboxylesterase CarE-7 [Bombyx mori];>gi|168823411|ref|NP_001108339.1| integument esterase 1 precursor [Bombyx mori]	yes	no	1	0.043088	121.68	0	17695000	0	0	0	0
DENGTCIPQDK	11	0	1275.54	>gi|512898143|ref|XP_004924327.1| PREDICTED: tenascin-like [Bombyx mori];>BGIBMGA010889-PA pep:novel sequence:nscaf3005:1095501:1101081:+ gene:BGIBMGA010889 transcript:BGIBMGA010889-TA	yes	no	2	9.1848e-09	111.86	0	0	25435000	30610000	36255000	18374000
DEQPGQCINHR	11	0	1352.59	>BGIBMGA004806-PA pep:novel sequence:nscaf2818:1462392:1501679:- gene:BGIBMGA004806 transcript:BGIBMGA004806-TA;>gi|112983040|ref|NP_001037071.1| chlorophyllide A binding protein precursor [Bombyx mori];>gi|82940307|emb|CAJ34654.1| chlorophyllide A binding protein precursor [Bombyx mori]	yes	no	2,3	1.02e-300	147.12	56375000	22030000	0	3657400	12018000	32355000
DGDYQAYASANSDTNR	16	0	1746.71	>gi|512890758|ref|XP_004922568.1| PREDICTED: microvitellogenin-like [Bombyx mori];>BGIBMGA004476-PA pep:novel sequence:nscaf2795:2342414:2343334:+ gene:BGIBMGA004476 transcript:BGIBMGA004476-TA	yes	no	2	4.2521e-64	246.96	66746000	48858000	10383000	11142000	14832000	25532000
DGFSSSTNTEK	11	0	1171.5	>gi|66774164|sp|P07856.2|SERI1_BOMMO RecName: Full=Sericin 1; AltName: Full=Silk gum protein; Flags: Precursor;>gi|112984400|ref|NP_001037506.1| sericin 1 precursor [Bombyx mori];>gi|755700|emb|CAA88741.1| sericin1B [Bombyx mori]	no	no	2	2.6945e-10	124.1	0	0	0	14398000	0	41630000
DGIECCYGVSVK	12	0	1385.6	>gi|164448666|ref|NP_001106745.1| carboxypeptidase inhibitor precursor [Bombyx mori];>gi|95102736|gb|ABF51309.1| carboxypeptidase inhibitor [Bombyx mori]	yes	no	1,2	2.7264e-14	135.1	9851600	0	46196000	2645800000	1667600000	1996400000
DGPMYCPSVDQK	12	0	1395.58	>gi|512898143|ref|XP_004924327.1| PREDICTED: tenascin-like [Bombyx mori];>BGIBMGA010889-PA pep:novel sequence:nscaf3005:1095501:1101081:+ gene:BGIBMGA010889 transcript:BGIBMGA010889-TA	yes	no	2	5.4245e-14	147.71	0	0	113150000	83206000	77736000	87989000
DGSSSDKNVEQERENYK	17	2	1983.88	>gi|282848475|gb|ADA84147.1| sericin 2 precursor [Bombyx mori]	yes	no	3	3.8804e-30	166.92	0	0	0	0	5975200	0
DGTVAYSNKDSEK	13	1	1412.64	>gi|66774164|sp|P07856.2|SERI1_BOMMO RecName: Full=Sericin 1; AltName: Full=Silk gum protein; Flags: Precursor;>gi|112984400|ref|NP_001037506.1| sericin 1 precursor [Bombyx mori];>gi|755700|emb|CAA88741.1| sericin1B [Bombyx mori]	no	no	2	0.023128	43.382	0	1150800	0	0	0	0
DGVNVDNTYK	10	0	1123.51	>gi|112982982|ref|NP_001037088.1| hemolin precursor [Bombyx mori];>gi|258642521|gb|ACQ82817.2| hemolin [Bombyx mori];>gi|41350234|gb|AAS00444.1| hemolin [Bombyx mori];>gi|41350236|gb|AAS00445.1| hemolin [Bombyx mori];>gi|69146821|gb|AAZ03611.1| hemolin [Bombyx mori];>gi|32997082|dbj|BAC79387.1| hemolin [Bombyx mori];>gi|41350232|gb|AAS00443.1| hemolin [Bombyx mori]	yes	no	2	0.016193	50.284	0	0	13842000	0	0	0
DGVNVDNTYKDR	12	1	1394.64	>gi|112982982|ref|NP_001037088.1| hemolin precursor [Bombyx mori];>gi|258642521|gb|ACQ82817.2| hemolin [Bombyx mori];>gi|41350234|gb|AAS00444.1| hemolin [Bombyx mori];>gi|41350236|gb|AAS00445.1| hemolin [Bombyx mori];>gi|69146821|gb|AAZ03611.1| hemolin [Bombyx mori];>gi|32997082|dbj|BAC79387.1| hemolin [Bombyx mori];>gi|41350232|gb|AAS00443.1| hemolin [Bombyx mori]	yes	no	2	5.9173e-13	112.51	0	0	30191000	13618000	21727000	26636000
DGYYIDENTGK	11	0	1273.55	>BGIBMGA004727-PA pep:novel sequence:nscaf2814:486479:490449:- gene:BGIBMGA004727 transcript:BGIBMGA004727-TA;>gi|512884975|ref|XP_004921521.1| PREDICTED: tenascin-like, partial [Bombyx mori]	no	no	2	1.7799e-10	149.96	0	0	260490000	0	445660000	235810000
DGYYYDDNINK	11	0	1378.57	>gi|512910086|ref|XP_004927081.1| PREDICTED: zonadhesin-like [Bombyx mori];>BGIBMGA004728-PA pep:novel sequence:nscaf2814:421025:435042:- gene:BGIBMGA004728 transcript:BGIBMGA004728-TA;>gi|512910090|ref|XP_004927082.1| PREDICTED: zonadhesin-like [Bombyx mori];>gi|512937128|ref|XP_004933691.1| PREDICTED: tenascin-like [Bombyx mori]	no	no	2	1.396e-05	45.915	0	0	0	10542000	0	0
DIDDGKASSVISR	13	1	1361.68	>BGIBMGA009393-PA pep:novel sequence:nscaf2951:871868:884756:- gene:BGIBMGA009393 transcript:BGIBMGA009393-TA;>gi|112984494|ref|NP_001037488.1| fibroin light chain precursor [Bombyx mori];>gi|19221230|gb|AAL83649.1| silk fibroin [Bombyx mori];>gi|304443558|gb|ADM35104.1| FIB-L protein [Bombyx mori]	yes	no	2	0.023566	44.457	0	0	0	0	7119200	8627600
DINQGSDYVR	10	0	1165.54	>BGIBMGA005240-PA pep:novel sequence:nscaf2827:2128701:2134273:- gene:BGIBMGA005240 transcript:BGIBMGA005240-TA;>gi|254047522|gb|ACT64133.1| alpha-amylase [Bombyx mori];>gi|290560875|ref|NP_001166624.1| alpha-amylase precursor [Bombyx mori]	yes	no	2	0.013812	52.79	0	7787200	0	0	0	0
DIPECGYNEVISDSK	15	0	1724.76	>gi|512903757|ref|XP_004925696.1| PREDICTED: SCO-spondin-like [Bombyx mori]	yes	yes	2	3.1146e-07	72.417	0	0	0	5782300	0	0
DISGAFNK	8	0	850.418	>gi|195972046|gb|ACG61185.1| serpin-22 [Bombyx mori];>gi|226342906|ref|NP_001139715.1| serine protease inhibitor 22 precursor [Bombyx mori]	yes	no	1,2	6.355e-43	184.89	1088500000	294850000	45869000	0	0	97187000
DIVIIIYETAIISSGFTIDEPQVHASR	27	0	2986.57	>BGIBMGA004612-PA pep:novel sequence:nscaf2801:616538:618688:- gene:BGIBMGA004612 transcript:BGIBMGA004612-TA;>gi|112983556|ref|NP_001036876.1| 90-kDa heat shock protein [Bombyx mori];>gi|13699184|dbj|BAB41209.1| 90-kDa heat shock protein [Bombyx mori];>gi|295885513|gb|ADG57739.1| heat shock protein 90 [Bombyx mori];>gi|328774765|gb|AEB39782.1| HSP90 [Bombyx mori]	yes	no	3	2.831e-64	150.18	12671000	0	3647000	0	0	0
DIYTTNQNSK	10	0	1182.55	>gi|512910396|ref|XP_004927161.1| PREDICTED: esterase FE4-like [Bombyx mori];>BGIBMGA004683-PA pep:novel sequence:nscaf2811:61860:64061:+ gene:BGIBMGA004683 transcript:BGIBMGA004683-TA	yes	no	2	1.1826e-59	130.94	20314000	0	0	0	0	0
DNDSISAGAHR	11	0	1141.51	>gi|66774164|sp|P07856.2|SERI1_BOMMO RecName: Full=Sericin 1; AltName: Full=Silk gum protein; Flags: Precursor	yes	yes	2	8.5811e-06	63.408	0	0	943270	0	0	0
DPATIAYIITQTESK	15	0	1649.85	>gi|195972046|gb|ACG61185.1| serpin-22 [Bombyx mori];>gi|226342906|ref|NP_001139715.1| serine protease inhibitor 22 precursor [Bombyx mori];>gi|195972038|gb|ACG61181.1| serpin-18 [Bombyx mori];>gi|226342898|ref|NP_001139711.1| serine protease inhibitor 18 precursor [Bombyx mori]	no	no	2	0.00034941	55.213	0	983310	0	0	0	0
DQGYDTTEEGFMK	13	0	1519.61	>BGIBMGA011646-PA pep:novel sequence:nscaf3031:3169300:3186954:- gene:BGIBMGA011646 transcript:BGIBMGA011646-TA;>gi|139004970|dbj|BAF52531.1| beta-N-acetylglucosaminidase 1 [Bombyx mori];>gi|145651816|ref|NP_001078833.1| beta-N-acetylglucosaminidase 1 precursor [Bombyx mori]	yes	no	2	2.5116e-124	118.37	18193000	15897000	0	0	0	11769000
DQVAAIR	7	0	771.424	>BGIBMGA013812-PA pep:novel sequence:nscaf3098:2092946:2103895:- gene:BGIBMGA013812 transcript:BGIBMGA013812-TA;>gi|164453000|gb|ABY57298.1| carboxylesterase CarE-7 [Bombyx mori];>gi|168823411|ref|NP_001108339.1| integument esterase 1 precursor [Bombyx mori];>gi|512910400|ref|XP_004927162.1| PREDICTED: esterase FE4-like isoform X1 [Bombyx mori];>gi|512910404|ref|XP_004927163.1| PREDICTED: esteras…	no	no	1,2	2.455e-119	232.39	21908000000	18608000000	1761400000	393510000	2278300000	0
DRVVYGGNSADSTR	14	1	1495.7	>gi|126416|sp|P09335.1|LP2_BOMMO RecName: Full=Low molecular 30 kDa lipoprotein PBMHP-12; Flags: Precursor;>gi|156119320|ref|NP_001095196.1| low molecular 30 kDa lipoprotein PBMHP-12 precursor [Bombyx mori];>gi|379046488|gb|AFC87805.1| 30K protein 7 [Bombyx mori];>gi|5886|emb|CAA30433.1| 30K lipoprotein precursor [Bombyx mori];>BGIBMGA004399-PA pep:novel sequence:nscaf2795:1629929:1630699:- gene:…	no	no	2,3	6.9427e-08	64.675	28166000	0	0	0	0	0
DSDGSESAGISDR	13	0	1294.53	>gi|66774164|sp|P07856.2|SERI1_BOMMO RecName: Full=Sericin 1; AltName: Full=Silk gum protein; Flags: Precursor;>gi|112984400|ref|NP_001037506.1| sericin 1 precursor [Bombyx mori];>gi|755700|emb|CAA88741.1| sericin1B [Bombyx mori]	no	no	2	5.7188e-25	192.15	81579000	77458000	69025000	109400000	125280000	88346000
DSDGVIVAHEHCTR	14	0	1594.72	>gi|512920899|ref|XP_004929748.1| PREDICTED: chondroitin proteoglycan 2-like, partial [Bombyx mori];>BGIBMGA001504-PA pep:novel sequence:nscaf2136:1118346:1120212:+ gene:BGIBMGA001504 transcript:BGIBMGA001504-TA	yes	no	3	1.2513e-07	87.498	0	0	4868900	13923000	18849000	9225400
DSIINEMPFNIPGNK	15	0	1687.82	>BGIBMGA000633-PA pep:novel sequence:nscaf1690:1656058:1656668:+ gene:BGIBMGA000633 transcript:BGIBMGA000633-TA	yes	yes	2	0.0013157	47.189	0	107560000	0	0	0	0
DSIQSDSGNDIEIAIK	16	0	1703.82	>BGIBMGA003292-PA pep:novel sequence:nscaf2641:21922:28230:+ gene:BGIBMGA003292 transcript:BGIBMGA003292-TA;>gi|195972034|gb|ACG61179.1| serpin-16 [Bombyx mori];>gi|226342892|ref|NP_001139708.1| serine protease inhibitor 16 precursor [Bombyx mori];>gi|195972038|gb|ACG61181.1| serpin-18 [Bombyx mori];>gi|226342898|ref|NP_001139711.1| serine protease inhibitor 18 precursor [Bombyx mori]	no	no	2	8.4705e-33	185.12	320450000	181060000	43131000	34602000	85552000	98151000
DSIQSDSGNDMEIAIK	16	0	1721.78	>gi|195972046|gb|ACG61185.1| serpin-22 [Bombyx mori];>gi|226342906|ref|NP_001139715.1| serine protease inhibitor 22 precursor [Bombyx mori]	no	no	2	0	225.55	224000000	303230000	0	9599900	21398000	25025000
DSRDYIPEVK	10	1	1220.6	>gi|195972038|gb|ACG61181.1| serpin-18 [Bombyx mori];>gi|226342898|ref|NP_001139711.1| serine protease inhibitor 18 precursor [Bombyx mori]	yes	no	2	0.0046444	78.653	107390000	73590000	0	0	0	0
DSYVGDEAQSK	11	0	1197.52	>BGIBMGA013945-PA pep:novel sequence:nscaf3099:9944:11074:+ gene:BGIBMGA013945 transcript:BGIBMGA013945-TA;>gi|113216|sp|P07836.1|ACT1_BOMMO RecName: Full=Actin, muscle-type A1; Flags: Precursor;>gi|113231|sp|P07837.1|ACT2_BOMMO RecName: Full=Actin, muscle-type A2; Flags: Precursor;>gi|1737056|gb|AAC47446.1| Actin A3 [Bombyx mori];>gi|1790884|gb|AAC47432.1| actin A4 [Bombyx mori];>gi|187281814|re…	yes	no	2	2.4035e-10	120.77	29307000	26791000	0	0	0	0
DSYVGDEAQSKR	12	1	1353.62	>BGIBMGA013945-PA pep:novel sequence:nscaf3099:9944:11074:+ gene:BGIBMGA013945 transcript:BGIBMGA013945-TA;>gi|113216|sp|P07836.1|ACT1_BOMMO RecName: Full=Actin, muscle-type A1; Flags: Precursor;>gi|113231|sp|P07837.1|ACT2_BOMMO RecName: Full=Actin, muscle-type A2; Flags: Precursor;>gi|1737056|gb|AAC47446.1| Actin A3 [Bombyx mori];>gi|1790884|gb|AAC47432.1| actin A4 [Bombyx mori];>gi|187281814|re…	yes	no	2	0.0052536	69.641	0	0	0	0	0	0
DTDEICYPNKDK	12	1	1496.65	>gi|512897098|ref|XP_004924070.1| PREDICTED: arylsulfatase B-like [Bombyx mori];>BGIBMGA012510-PA pep:novel sequence:nscaf3045:1930652:1933939:+ gene:BGIBMGA012510 transcript:BGIBMGA012510-TA	yes	no	2	6.8586e-12	72.34	0	3456400	0	0	0	0
DVDGAYMTK	9	0	998.438	CON__P04264	yes	yes	1,2	9.0305e-06	124.92	965700000	701130000	14281000	42754000	31647000	62488000
DVVISDTK	8	0	875.46	>gi|114052472|ref|NP_001040479.1| peptidylprolyl isomerase B precursor [Bombyx mori];>gi|95103068|gb|ABF51475.1| peptidylprolyl isomerase B [Bombyx mori];>BGIBMGA004059-PA pep:novel sequence:nscaf2767:41620:44493:+ gene:BGIBMGA004059 transcript:BGIBMGA004059-TA;>gi|175363395|gb|ACB72457.1| PPIase B [Bombyx mori]	yes	no	1,2	0.00036643	155.1	0	150270000	0	42859000	0	42968000
DYIPEVK	7	0	862.444	>gi|195972038|gb|ACG61181.1| serpin-18 [Bombyx mori];>gi|226342898|ref|NP_001139711.1| serine protease inhibitor 18 precursor [Bombyx mori]	yes	no	1	3.3234e-07	139.31	166260000	987960000	0	302470000	1132700000	634190000
DYIPEVKR	8	1	1018.54	>gi|195972038|gb|ACG61181.1| serpin-18 [Bombyx mori];>gi|226342898|ref|NP_001139711.1| serine protease inhibitor 18 precursor [Bombyx mori]	yes	no	2,3	0.01721	73.931	218700000	224340000	117510000	172420000	403600000	0
DYQEIMNTK	9	0	1140.51	CON__P04264	no	no	2	0.00050565	91.584	123600000	87700000	0	0	0	0
DYVPEIKR	8	1	1018.54	>gi|195972046|gb|ACG61185.1| serpin-22 [Bombyx mori];>gi|226342906|ref|NP_001139715.1| serine protease inhibitor 22 precursor [Bombyx mori]	yes	no	2	0.037087	40.987	0	0	0	0	0	447110000
DYVPEVK	7	0	848.428	>BGIBMGA003292-PA pep:novel sequence:nscaf2641:21922:28230:+ gene:BGIBMGA003292 transcript:BGIBMGA003292-TA;>gi|195972034|gb|ACG61179.1| serpin-16 [Bombyx mori];>gi|226342892|ref|NP_001139708.1| serine protease inhibitor 16 precursor [Bombyx mori]	yes	no	1	0.041547	114.6	0	6347000	0	0	0	141920000
DYVPEVKR	8	1	1004.53	>BGIBMGA003292-PA pep:novel sequence:nscaf2641:21922:28230:+ gene:BGIBMGA003292 transcript:BGIBMGA003292-TA;>gi|195972034|gb|ACG61179.1| serpin-16 [Bombyx mori];>gi|226342892|ref|NP_001139708.1| serine protease inhibitor 16 precursor [Bombyx mori]	yes	no	2	0.017952	73.931	35118000	32745000	20454000	0	25797000	0
EAGCGACNVSVIK	13	0	1363.62	>BGIBMGA008268-PA pep:novel sequence:nscaf2901:429823:485199:+ gene:BGIBMGA008268 transcript:BGIBMGA008268-TA;>gi|512905502|ref|XP_004925960.1| PREDICTED: xanthine dehydrogenase-like [Bombyx mori]	yes	no	2	0.009239	51.875	0	0	0	0	0	8826900
EAPIDIIK	8	0	897.517	>BGIBMGA007546-PA pep:novel sequence:nscaf2887:175299:178005:- gene:BGIBMGA007546 transcript:BGIBMGA007546-TA;>gi|512899311|ref|XP_004924612.1| PREDICTED: esterase FE4-like [Bombyx mori]	yes	no	1	0.0090533	98.997	6580600	9155100	0	0	0	8988000
EASIYTGITISEYFR	15	0	1748.86	>gi|119220834|gb|ABL61508.1| vacuolar ATP synthase catalytic subunit A [Bombyx mori];>gi|148298878|ref|NP_001091829.1| vacuolar ATP synthase catalytic subunit A [Bombyx mori];>BGIBMGA008295-PA pep:novel sequence:nscaf2902:10918327:10927989:- gene:BGIBMGA008295 transcript:BGIBMGA008295-TA	yes	no	2	0.001236	45.864	1385900	0	0	0	0	0
ECPIACPSTCEAPEAK	16	0	1818.76	>gi|512903757|ref|XP_004925696.1| PREDICTED: SCO-spondin-like [Bombyx mori];>BGIBMGA006251-PA pep:novel sequence:nscaf2851:1060348:1063762:+ gene:BGIBMGA006251 transcript:BGIBMGA006251-TA	yes	no	2	0.00043591	51.147	0	0	0	6077200	0	7900700
ECPIACPSTCEAPEAKPCK	19	1	2203.94	>gi|512903757|ref|XP_004925696.1| PREDICTED: SCO-spondin-like [Bombyx mori];>BGIBMGA006251-PA pep:novel sequence:nscaf2851:1060348:1063762:+ gene:BGIBMGA006251 transcript:BGIBMGA006251-TA	yes	no	3	6.1561e-20	105.77	0	0	0	39476000	36017000	38531000
ECVGGCVCK	9	0	1067.42	>gi|512898143|ref|XP_004924327.1| PREDICTED: tenascin-like [Bombyx mori];>BGIBMGA010889-PA pep:novel sequence:nscaf3005:1095501:1101081:+ gene:BGIBMGA010889 transcript:BGIBMGA010889-TA;>BGIBMGA010892-PA pep:novel sequence:nscaf3005:1139234:1144269:+ gene:BGIBMGA010892 transcript:BGIBMGA010892-TA	yes	no	2	0.0045726	68.735	0	0	0	56699000	0	357990000
EDTTAEIYK	9	0	1068.5	>BGIBMGA003292-PA pep:novel sequence:nscaf2641:21922:28230:+ gene:BGIBMGA003292 transcript:BGIBMGA003292-TA;>gi|195972034|gb|ACG61179.1| serpin-16 [Bombyx mori];>gi|226342892|ref|NP_001139708.1| serine protease inhibitor 16 precursor [Bombyx mori];>gi|195972046|gb|ACG61185.1| serpin-22 [Bombyx mori];>gi|226342906|ref|NP_001139715.1| serine protease inhibitor 22 precursor [Bombyx mori];>gi|1959720…	no	no	1,2	2.3951e-06	176.6	10067000000	9963500000	659590000	978410000	2017000000	3476600000
EEIDIVK	7	0	844.454	>gi|512906440|ref|XP_004926197.1| PREDICTED: myrosinase 1-like [Bombyx mori];>BGIBMGA014192-PA pep:novel sequence:nscaf481:1159192:1166087:+ gene:BGIBMGA014192 transcript:BGIBMGA014192-TA	yes	no	1	0.041983	117.16	10796000	0	0	0	0	0
EGGICTVAEDCPSDIR	16	0	1777.76	>gi|164448666|ref|NP_001106745.1| carboxypeptidase inhibitor precursor [Bombyx mori];>gi|95102736|gb|ABF51309.1| carboxypeptidase inhibitor [Bombyx mori]	yes	no	2	5.7296e-38	204.28	15787000	28503000	601300000	258520000	830410000	722930000
EGGICTVAEDCPSDIRAR	18	1	2004.9	>gi|164448666|ref|NP_001106745.1| carboxypeptidase inhibitor precursor [Bombyx mori];>gi|95102736|gb|ABF51309.1| carboxypeptidase inhibitor [Bombyx mori]	yes	no	3	0.012957	33.697	0	0	4661500	0	0	0
EGPACPIPVPPTYYVDEDCIR	21	0	2447.11	>BGIBMGA013812-PA pep:novel sequence:nscaf3098:2092946:2103895:- gene:BGIBMGA013812 transcript:BGIBMGA013812-TA	yes	yes	2,3	2.966e-24	101.64	13312000	32859000	0	0	0	0
EGTIADYK	8	0	895.429	>BGIBMGA008405-PA pep:novel sequence:nscaf2902:495425:504769:- gene:BGIBMGA008405 transcript:BGIBMGA008405-TA;>gi|151301100|ref|NP_001093080.1| ecdysteroid-regulated 16 kDa protein precursor [Bombyx mori];>gi|87248319|gb|ABD36212.1| ecdysteroid-regulated 16 kDa protein precursor [Bombyx mori]	yes	no	1	0.00038142	133.12	11450000	0	0	0	0	0
EICPVNEVYSSCR	13	0	1611.7	>gi|512898143|ref|XP_004924327.1| PREDICTED: tenascin-like [Bombyx mori];>BGIBMGA010889-PA pep:novel sequence:nscaf3005:1095501:1101081:+ gene:BGIBMGA010889 transcript:BGIBMGA010889-TA	yes	no	2	2.3936e-273	122.46	0	0	37972000	25113000	31305000	36389000
EIDDVIAFGK	10	0	1105.57	>gi|512915262|ref|XP_004928346.1| PREDICTED: uncharacterized protein LOC101735388 [Bombyx mori]	yes	yes	1,2	0.022847	51.995	0	0	0	21211000	1558200	22633000
EIEEYIADKK	10	1	1236.62	>BGIBMGA005696-PA pep:novel sequence:nscaf2830:395557:397023:- gene:BGIBMGA005696 transcript:BGIBMGA005696-TA;>gi|185049361|dbj|BAG30882.1| beta-fructofuranosidase [Bombyx mori];>gi|187281652|ref|NP_001119721.1| beta-fructofuranosidase precursor [Bombyx mori]	yes	no	2	4.4191e-05	58.676	0	0	4845400	0	0	0
EIGDSIPK	8	0	857.449	>BGIBMGA013812-PA pep:novel sequence:nscaf3098:2092946:2103895:- gene:BGIBMGA013812 transcript:BGIBMGA013812-TA;>gi|164453000|gb|ABY57298.1| carboxylesterase CarE-7 [Bombyx mori];>gi|168823411|ref|NP_001108339.1| integument esterase 1 precursor [Bombyx mori]	yes	no	1,2	0.00044021	125.81	1678700000	8223200000	160020000	183870000	260580000	559640000
EIIDANTVIVFGFFSDQSSAR	21	0	2315.14	>BGIBMGA011844-PA pep:novel sequence:nscaf3031:3355321:3371258:+ gene:BGIBMGA011844 transcript:BGIBMGA011844-TA	yes	yes	2,3	1.1373e-26	89.028	11261000	1748300	0	0	0	0
EIVDYCQSK	9	0	1140.51	>BGIBMGA009799-PA pep:novel sequence:nscaf2964:4306101:4319910:+ gene:BGIBMGA009799 transcript:BGIBMGA009799-TA;>gi|512935633|ref|XP_004933321.1| PREDICTED: aldose reductase-like isoform X1 [Bombyx mori];>gi|512935637|ref|XP_004933322.1| PREDICTED: aldose reductase-like isoform X2 [Bombyx mori]	yes	no	2	0.034574	43.512	0	26928000	0	0	0	0
EMIDSQSICRR	11	1	1393.64	>BGIBMGA000420-PA pep:novel sequence:nscaf1681:2739234:2751939:+ gene:BGIBMGA000420 transcript:BGIBMGA000420-TA;>gi|183448420|gb|ACC62888.1| serine/threonine kinase LKB1 [Bombyx mori];>gi|187281665|ref|NP_001119722.1| serine/threonine kinase LKB1 [Bombyx mori]	yes	no	2	0.011714	77.379	0	0	0	0	0	28597000
ENQVDIR	7	0	872.435	>BGIBMGA000013-PA pep:novel sequence:nscaf1071:722003:731188:- gene:BGIBMGA000013 transcript:BGIBMGA000013-TA;>gi|512906099|ref|XP_004926112.1| PREDICTED: uncharacterized protein LOC101740726 [Bombyx mori]	yes	no	2	0.034498	53.166	0	0	0	0	0	0
EPIPTEQK	8	0	940.487	>BGIBMGA013812-PA pep:novel sequence:nscaf3098:2092946:2103895:- gene:BGIBMGA013812 transcript:BGIBMGA013812-TA;>gi|164453000|gb|ABY57298.1| carboxylesterase CarE-7 [Bombyx mori];>gi|168823411|ref|NP_001108339.1| integument esterase 1 precursor [Bombyx mori]	yes	no	1,2	8.2954e-08	203.07	18821000000	15138000000	1095600000	2371300000	4341200000	5145200000
ESGVSTEVINAAK	13	0	1303.66	>gi|164448664|ref|NP_001106744.1| antennal binding protein precursor [Bombyx mori];>gi|87248601|gb|ABD36353.1| antennal binding protein [Bombyx mori];>BGIBMGA002626-PA pep:novel sequence:nscaf2529:1442664:1447992:- gene:BGIBMGA002626 transcript:BGIBMGA002626-TA	yes	no	2	1.2737e-05	76.357	0	0	212910000	140080000	326480000	257030000
EVATNSEIVQSGK	13	0	1360.68	CON__P02533;CON__Q9QWL7;CON__Q04695	yes	no	2	3.0275e-11	110.29	55907000	60724000	8563300	3366300	10565000	5972200
EVFTSSSSSSSR	12	0	1259.56	CON__P08779	yes	yes	2	0	126.1	0	0	0	0	13941000	0
EVIIAINEDGQK	12	0	1327.7	>gi|512906440|ref|XP_004926197.1| PREDICTED: myrosinase 1-like [Bombyx mori];>BGIBMGA014192-PA pep:novel sequence:nscaf481:1159192:1166087:+ gene:BGIBMGA014192 transcript:BGIBMGA014192-TA	yes	no	2	2.656e-05	85.845	15835000	33165000	6205400	7792700	0	17630000
EVIYGR	6	0	735.392	>BGIBMGA013756-PA pep:novel sequence:nscaf3097:810851:816660:- gene:BGIBMGA013756 transcript:BGIBMGA013756-TA;>gi|512894542|ref|XP_004923455.1| PREDICTED: uncharacterized protein LOC101735686 [Bombyx mori]	yes	no	1	0.024921	137.2	0	46718000	0	0	0	0
EYQEIMNTK	9	0	1154.53	CON__Q5XQN5;CON__Q922U2;CON__P13647	no	no	2	0.025297	51.445	34528000	30638000	0	0	0	0
EYQYQIIQSPDNVGK	15	0	1780.86	>BGIBMGA005831-PA pep:novel sequence:nscaf2838:2457249:2458118:+ gene:BGIBMGA005831 transcript:BGIBMGA005831-TA;>BGIBMGA005830-PA pep:novel sequence:nscaf2838:2447556:2452388:+ gene:BGIBMGA005830 transcript:BGIBMGA005830-TA	yes	no	2	3.1146e-07	72.417	8337300	3351000	0	3226900	5909100	5820000
EYQYVTIQSPDNVGK	15	0	1739.84	>BGIBMGA005832-PA pep:novel sequence:nscaf2838:2460302:2461171:+ gene:BGIBMGA005832 transcript:BGIBMGA005832-TA;>gi|512896445|ref|XP_004923913.1| PREDICTED: 15-hydroxyprostaglandin dehydrogenase [NAD(+)]-like [Bombyx mori]	yes	no	2	3.7527e-14	101.36	3022500	12294000	0	5948900	4521900	10441000
FEMEQNIR	8	0	1065.49	CON__P35527	yes	yes	2	0.0086346	92.439	41775000	43928000	0	0	0	0
FGIYDVDFSDEGR	13	0	1518.66	>BGIBMGA014145-PA pep:novel sequence:nscaf481:973034:982617:- gene:BGIBMGA014145 transcript:BGIBMGA014145-TA;>gi|512906421|ref|XP_004926192.1| PREDICTED: myrosinase 1-like, partial [Bombyx mori];>gi|512906417|ref|XP_004926191.1| PREDICTED: lactase-phlorizin hydrolase-like [Bombyx mori];>BGIBMGA014147-PA pep:novel sequence:nscaf481:955510:956695:- gene:BGIBMGA014147 transcript:BGIBMGA014147-TA	yes	no	2	0.027041	41.644	2363500	0	0	0	0	0
FIDMDR	6	0	795.359	>gi|512905378|ref|XP_004925929.1| PREDICTED: peroxidase-like [Bombyx mori];>BGIBMGA012740-PA pep:novel sequence:nscaf3056:80571:91505:+ gene:BGIBMGA012740 transcript:BGIBMGA012740-TA	yes	no	2	0.010461	51.688	0	0	0	0	0	0
FIEQQNQVIQTK	12	0	1474.78	CON__P35908;CON__Q6NXH9;CON__Q7Z794;CON__Q9R0H5;CON__P04264;CON__Q6IFZ6	no	no	2	1.7243e-08	100.93	6066200	14785000	0	0	0	18425000
FINYQDR	7	0	954.456	>gi|512890758|ref|XP_004922568.1| PREDICTED: microvitellogenin-like [Bombyx mori];>BGIBMGA004476-PA pep:novel sequence:nscaf2795:2342414:2343334:+ gene:BGIBMGA004476 transcript:BGIBMGA004476-TA;>gi|512938651|ref|XP_004934056.1| PREDICTED: microvitellogenin-like, partial [Bombyx mori];>gi|379046532|gb|AFC87827.1| 30K protein 29, partial [Bombyx mori];>BGIBMGA013684-PA pep:novel sequence:nscaf3090:…	yes	no	2	0.017658	119.21	0	427500000	0	0	0	0
FISEQPIGVIR	11	0	1257.71	>BGIBMGA013812-PA pep:novel sequence:nscaf3098:2092946:2103895:- gene:BGIBMGA013812 transcript:BGIBMGA013812-TA;>gi|164453000|gb|ABY57298.1| carboxylesterase CarE-7 [Bombyx mori];>gi|168823411|ref|NP_001108339.1| integument esterase 1 precursor [Bombyx mori]	yes	no	2	0.027866	41.283	0	9034800	0	0	0	0
FSCIADQK	8	0	967.443	>gi|512897977|ref|XP_004924285.1| PREDICTED: inducible metalloproteinase inhibitor protein-like isoform X3 [Bombyx mori];>gi|512897969|ref|XP_004924283.1| PREDICTED: inducible metalloproteinase inhibitor protein-like isoform X1 [Bombyx mori];>gi|512897973|ref|XP_004924284.1| PREDICTED: inducible metalloproteinase inhibitor protein-like isoform X2 [Bombyx mori];>gi|512898151|ref|XP_004924329.1| PR…	no	no	1,2	0.0015119	107.66	0	0	337240000	450800000	404840000	310570000
FSCIADQKR	9	1	1123.54	>gi|512897977|ref|XP_004924285.1| PREDICTED: inducible metalloproteinase inhibitor protein-like isoform X3 [Bombyx mori];>gi|512897969|ref|XP_004924283.1| PREDICTED: inducible metalloproteinase inhibitor protein-like isoform X1 [Bombyx mori];>gi|512897973|ref|XP_004924284.1| PREDICTED: inducible metalloproteinase inhibitor protein-like isoform X2 [Bombyx mori];>gi|512898151|ref|XP_004924329.1| PR…	no	no	2,3	4.6629e-10	186.16	0	0	460710000	650000000	603380000	602130000
FSDYFYPQVFAGAPADK	17	0	1921.89	>BGIBMGA002222-PA pep:novel sequence:nscaf2279:197459:207725:+ gene:BGIBMGA002222 transcript:BGIBMGA002222-TA;>gi|112983444|ref|NP_001036974.1| glutathione S-transferase delta 2 [Bombyx mori];>gi|407943671|pdb|3VK9|A Chain A, Crystal Structure Of Delta-Class Glutathione Transferase From Silkmoth;>gi|407943672|pdb|3VK9|B Chain B, Crystal Structure Of Delta-Class Glutathione Transferase From Silkmo…	yes	no	2	0.001959	43.454	0	0	0	0	1924000	0
FSNSSSSNEFSK	12	0	1319.56	CON__Q5D862	yes	yes	2	4.2944e-13	115.57	0	18830000	0	0	0	0
FSSSSGYGGGSSR	13	0	1234.52	CON__P35527	yes	yes	2	2.2353e-20	136.99	360040000	260870000	35916000	80800000	95058000	104060000
FYTYQDYPER	10	0	1380.6	>BGIBMGA013129-PA pep:novel sequence:nscaf3062:135013:158013:- gene:BGIBMGA013129 transcript:BGIBMGA013129-TA;>gi|512909278|ref|XP_004926882.1| PREDICTED: glucosylceramidase-like [Bombyx mori]	yes	no	2	0.018781	47.559	0	0	2618500	0	0	0
GAEHCAQNNAIIDGR	15	0	1624.74	>BGIBMGA007546-PA pep:novel sequence:nscaf2887:175299:178005:- gene:BGIBMGA007546 transcript:BGIBMGA007546-TA;>gi|512899311|ref|XP_004924612.1| PREDICTED: esterase FE4-like [Bombyx mori]	yes	no	2,3	6.5467e-15	110.38	5914300	4477700	11408000	2417900	39090000	13537000
GAVEIFK	7	0	762.428	>BGIBMGA005831-PA pep:novel sequence:nscaf2838:2457249:2458118:+ gene:BGIBMGA005831 transcript:BGIBMGA005831-TA;>BGIBMGA005830-PA pep:novel sequence:nscaf2838:2447556:2452388:+ gene:BGIBMGA005830 transcript:BGIBMGA005830-TA;>BGIBMGA005829-PA pep:novel sequence:nscaf2838:2446388:2446813:+ gene:BGIBMGA005829 transcript:BGIBMGA005829-TA;>BGIBMGA005832-PA pep:novel sequence:nscaf2838:2460302:2461171:…	no	no	1	0.036341	128.82	113540000	0	0	0	0	0
GCTHTSDDPEVSCR	14	0	1619.63	>gi|512929408|ref|XP_004931813.1| PREDICTED: mucin-5AC-like [Bombyx mori]	yes	yes	3	1.084e-20	128.68	0	0	0	11892000	0	0
GDEVGCNCISGYIR	14	0	1598.68	>gi|512903757|ref|XP_004925696.1| PREDICTED: SCO-spondin-like [Bombyx mori]	yes	yes	2	0.0061586	49.31	0	0	0	0	9485300	7657900
GEIIEASTGDK	11	0	1118.55	>gi|284002368|dbj|BAI66477.1| carboxyl/cholinesterase 1 [Bombyx mori];>gi|284813567|ref|NP_001165389.1| carboxyl/cholinesterase 1 precursor [Bombyx mori];>BGIBMGA010976-PA pep:novel sequence:nscaf3013:447462:450697:- gene:BGIBMGA010976 transcript:BGIBMGA010976-TA	yes	no	2	0.031164	39.917	0	0	2936100	0	0	0
GEIIEASTGDKK	12	1	1246.64	>gi|284002368|dbj|BAI66477.1| carboxyl/cholinesterase 1 [Bombyx mori];>gi|284813567|ref|NP_001165389.1| carboxyl/cholinesterase 1 precursor [Bombyx mori];>BGIBMGA010976-PA pep:novel sequence:nscaf3013:447462:450697:- gene:BGIBMGA010976 transcript:BGIBMGA010976-TA	yes	no	2,3	1.0306e-47	117.23	136600000	155860000	19802000	49050000	0	0
GEISGQPAATQMK	13	0	1316.64	>BGIBMGA012451-PA pep:novel sequence:nscaf3045:2256998:2260800:- gene:BGIBMGA012451 transcript:BGIBMGA012451-TA;>gi|109138368|gb|ABG25817.1| SCP-related protein [Bombyx mori];>gi|112983434|ref|NP_001037636.1| SCP-related protein precursor [Bombyx mori]	yes	no	2	3.966e-21	122.39	61345000	59659000	0	0	0	9737200
GFGFISFEDEISVER	15	0	1730.82	>BGIBMGA012429-PA pep:novel sequence:nscaf3044:343001:352150:- gene:BGIBMGA012429 transcript:BGIBMGA012429-TA;>gi|222101818|gb|ACM44033.1| hnRNPA/B-like 28 [Bombyx mori];>gi|161334098|gb|ABX60898.1| hnRNPA/B-like protein [Bombyx mori];>gi|162462398|ref|NP_001104824.1| hnRNPA/B-like 28 [Bombyx mori]	yes	no	2	0.0010778	47.532	592930	0	0	0	0	0
GFSSGSAVVSGGSR	14	0	1253.6	CON__P35908	no	no	2	0.0015881	57.136	0	0	2864200	0	0	0
GGCICEDGYVK	11	0	1256.52	>gi|512910086|ref|XP_004927081.1| PREDICTED: zonadhesin-like [Bombyx mori];>BGIBMGA004728-PA pep:novel sequence:nscaf2814:421025:435042:- gene:BGIBMGA004728 transcript:BGIBMGA004728-TA	yes	no	2	0.0030953	69.01	0	0	25250000	30201000	36906000	36630000
GGHTIEEAKEK	11	1	1197.6	>BGIBMGA009669-PA pep:novel sequence:nscaf2964:2672031:2679105:- gene:BGIBMGA009669 transcript:BGIBMGA009669-TA;>gi|512935522|ref|XP_004933294.1| PREDICTED: uncharacterized protein LOC101736595 [Bombyx mori]	yes	no	2	0.0066426	56.548	0	42187000	0	0	0	0
GHIGTVSSTGSTSNTDSSSK	20	0	1908.87	>gi|66774164|sp|P07856.2|SERI1_BOMMO RecName: Full=Sericin 1; AltName: Full=Silk gum protein; Flags: Precursor;>gi|112984400|ref|NP_001037506.1| sericin 1 precursor [Bombyx mori];>gi|755700|emb|CAA88741.1| sericin1B [Bombyx mori]	no	no	2,3	2.0015e-238	359.91	119970000	86492000	39616000	131910000	171020000	258350000
GISMSGSPFAR	11	0	1108.53	>BGIBMGA013812-PA pep:novel sequence:nscaf3098:2092946:2103895:- gene:BGIBMGA013812 transcript:BGIBMGA013812-TA;>gi|164453000|gb|ABY57298.1| carboxylesterase CarE-7 [Bombyx mori];>gi|168823411|ref|NP_001108339.1| integument esterase 1 precursor [Bombyx mori]	yes	no	2	0.029507	58.676	0	0	0	29848000	0	0
GPYESGSGHSSGIGHR	16	0	1583.71	CON__Q86YZ3	yes	no	3	6.049e-06	68.809	0	0	0	0	0	1304400
GRIDSEIR	8	1	944.504	CON__Q5XQN5;CON__Q922U2;CON__P50446;CON__Q5XKE5;CON__P13647	no	no	2	0.013897	64.841	0	0	9067500	0	0	0
GTATIATTDGSGR	13	0	1206.58	>BGIBMGA004806-PA pep:novel sequence:nscaf2818:1462392:1501679:- gene:BGIBMGA004806 transcript:BGIBMGA004806-TA;>gi|112983040|ref|NP_001037071.1| chlorophyllide A binding protein precursor [Bombyx mori];>gi|82940307|emb|CAJ34654.1| chlorophyllide A binding protein precursor [Bombyx mori];>gi|507116244|gb|AGM34046.1| chlorophyllide A binding protein precursor [Bombyx mori]	yes	no	2	5.449e-21	171.57	708120000	590110000	23839000	41593000	96573000	89900000
GTISATSVGQR	11	0	1075.56	>gi|229619532|dbj|BAH58096.1| silk gland derived serine protease [Bombyx mori];>gi|229619534|dbj|BAH58097.1| silk gland derived serine protease [Bombyx mori];>gi|239835736|ref|NP_001155191.1| silk gland derived serine protease precursor [Bombyx mori];>gi|512890533|ref|XP_004922529.1| PREDICTED: venom serine protease 34-like [Bombyx mori]	yes	no	2	0.0066146	56.225	0	0	7010800	0	14685000	0
GTYYQAGGDNDR	12	0	1315.54	>gi|512905378|ref|XP_004925929.1| PREDICTED: peroxidase-like [Bombyx mori];>BGIBMGA012740-PA pep:novel sequence:nscaf3056:80571:91505:+ gene:BGIBMGA012740 transcript:BGIBMGA012740-TA	yes	no	2	9.3346e-15	173.76	499510000	409670000	28158000	51597000	90364000	0
GVGNGNDATGIVANAQR	17	0	1612.79	>BGIBMGA009393-PA pep:novel sequence:nscaf2951:871868:884756:- gene:BGIBMGA009393 transcript:BGIBMGA009393-TA;>gi|112984494|ref|NP_001037488.1| fibroin light chain precursor [Bombyx mori];>gi|19221230|gb|AAL83649.1| silk fibroin [Bombyx mori];>gi|304443558|gb|ADM35104.1| FIB-L protein [Bombyx mori]	yes	no	2	1.7627e-09	42.813	0	0	0	0	0	0
GVVEVYK	7	0	792.438	>BGIBMGA005826-PA pep:novel sequence:nscaf2838:2388619:2389479:+ gene:BGIBMGA005826 transcript:BGIBMGA005826-TA;>BGIBMGA005827-PA pep:novel sequence:nscaf2838:2410638:2411877:+ gene:BGIBMGA005827 transcript:BGIBMGA005827-TA;>gi|512896497|ref|XP_004923926.1| PREDICTED: 15-hydroxyprostaglandin dehydrogenase [NAD(+)]-like [Bombyx mori];>gi|512896501|ref|XP_004923927.1| PREDICTED: 15-hydroxyprostagla…	yes	no	1	0.03317	141.98	0	21274000	0	0	0	0
GYDFTGVIEWFAER	14	0	1688.78	>gi|512911643|ref|XP_004927463.1| PREDICTED: EH domain-containing protein 1-like [Bombyx mori];>BGIBMGA009992-PA pep:novel sequence:nscaf2981:93175:96195:- gene:BGIBMGA009992 transcript:BGIBMGA009992-TA	yes	no	2	7.6454e-06	73.91	2627800	0	0	0	0	0
GYIISEIDGK	10	0	1093.57	>gi|512903757|ref|XP_004925696.1| PREDICTED: SCO-spondin-like [Bombyx mori]	yes	yes	2	0.008489	59.426	0	0	0	0	25992000	0
GYMAWSIMDNFEWIEGYTER	20	0	2497.07	>gi|512934737|ref|XP_004933105.1| PREDICTED: myrosinase 1-like [Bombyx mori]	yes	yes	2	6.1098e-31	119.31	16289000	0	0	0	0	0
GYMAWSIMDNYEWMAGYTER	20	0	2473.02	>BGIBMGA010812-PA pep:novel sequence:nscaf3003:2595734:2599158:+ gene:BGIBMGA010812 transcript:BGIBMGA010812-TA;>gi|512934451|ref|XP_004933036.1| PREDICTED: lactase-phlorizin hydrolase-like [Bombyx mori]	yes	no	2	9.908e-19	87.49	2906100	0	0	0	0	0
GYVQIK	6	0	706.401	>BGIBMGA000158-PA pep:novel sequence:nscaf1108:2693518:2696851:+ gene:BGIBMGA000158 transcript:BGIBMGA000158-TA;>gi|298717078|gb|ACT66690.2| ecdysone oxidase [Bombyx mori];>gi|300360466|ref|NP_001177919.1| ecdysone oxidase [Bombyx mori]	yes	no	1	0.0011546	130.65	0	93769000	0	0	28444000	0
HAFVMDCPPER	11	0	1357.59	>gi|512897977|ref|XP_004924285.1| PREDICTED: inducible metalloproteinase inhibitor protein-like isoform X3 [Bombyx mori];>gi|512897969|ref|XP_004924283.1| PREDICTED: inducible metalloproteinase inhibitor protein-like isoform X1 [Bombyx mori];>gi|512897973|ref|XP_004924284.1| PREDICTED: inducible metalloproteinase inhibitor protein-like isoform X2 [Bombyx mori]	no	no	2,3	0	159.09	0	0	142770000	178110000	140320000	232960000
HATGGTGVYCENVK	14	0	1491.68	>gi|114052803|ref|NP_001040277.1| salivary cysteine-rich peptide precursor [Bombyx mori];>gi|87248595|gb|ABD36350.1| salivary cysteine-rich peptide [Bombyx mori];>BGIBMGA004340-PA pep:novel sequence:nscaf2789:1303346:1304973:+ gene:BGIBMGA004340 transcript:BGIBMGA004340-TA	yes	no	3	0.00027372	40.751	0	0	0	0	0	0
HGDPNNCGDTPEIGVR	16	0	1736.75	>BGIBMGA013812-PA pep:novel sequence:nscaf3098:2092946:2103895:- gene:BGIBMGA013812 transcript:BGIBMGA013812-TA;>gi|164453000|gb|ABY57298.1| carboxylesterase CarE-7 [Bombyx mori];>gi|168823411|ref|NP_001108339.1| integument esterase 1 precursor [Bombyx mori]	yes	no	2,3	0	290.27	524310000	100880000	140470000	121180000	338840000	629030000
HGGECFSK	8	0	920.381	>gi|164448666|ref|NP_001106745.1| carboxypeptidase inhibitor precursor [Bombyx mori];>gi|95102736|gb|ABF51309.1| carboxypeptidase inhibitor [Bombyx mori]	yes	no	2	0.039303	53.493	0	0	21420000	0	0	0
HHDEDGSTENFMDR	14	0	1688.65	>gi|112982982|ref|NP_001037088.1| hemolin precursor [Bombyx mori];>gi|258642521|gb|ACQ82817.2| hemolin [Bombyx mori];>gi|41350234|gb|AAS00444.1| hemolin [Bombyx mori];>gi|41350236|gb|AAS00445.1| hemolin [Bombyx mori];>gi|69146821|gb|AAZ03611.1| hemolin [Bombyx mori];>gi|32997082|dbj|BAC79387.1| hemolin [Bombyx mori];>BGIBMGA008736-PA pep:novel sequence:nscaf2916:817626:822694:- gene:BGIBMGA008736…	yes	no	3	1.0738e-08	98	0	0	0	4388400	0	12397000
HHDEDGSTENFMDRR	15	1	1844.75	>gi|112982982|ref|NP_001037088.1| hemolin precursor [Bombyx mori];>gi|258642521|gb|ACQ82817.2| hemolin [Bombyx mori];>gi|41350234|gb|AAS00444.1| hemolin [Bombyx mori];>gi|41350236|gb|AAS00445.1| hemolin [Bombyx mori];>gi|69146821|gb|AAZ03611.1| hemolin [Bombyx mori];>gi|32997082|dbj|BAC79387.1| hemolin [Bombyx mori];>BGIBMGA008736-PA pep:novel sequence:nscaf2916:817626:822694:- gene:BGIBMGA008736…	yes	no	3,4	0.00061473	50.843	0	0	0	0	0	25107000
IADNPVDEDKPADISPDAPK	20	1	2106.01	>gi|116272505|gb|ABJ97188.1| hypothetical protein [Bombyx mori];>gi|148298789|ref|NP_001091801.1| uncharacterized protein LOC778506 precursor [Bombyx mori];>BGIBMGA005301-PA pep:novel sequence:nscaf2828:5345544:5346314:- gene:BGIBMGA005301 transcript:BGIBMGA005301-TA	yes	no	2,3	2.0517e-50	83.849	0	0	18065000	20809000	4592800	40340000
IAEFAMK	7	0	808.415	>gi|512891705|ref|XP_004922749.1| PREDICTED: phosphatidylethanolamine-binding protein homolog F40A3.3-like [Bombyx mori];>BGIBMGA013261-PA pep:novel sequence:nscaf3063:2745004:2753173:+ gene:BGIBMGA013261 transcript:BGIBMGA013261-TA	yes	no	1	0.025025	77.741	0	0	14093000	22324000	0	0
IAFESNK	7	0	807.413	>gi|512908375|ref|XP_004926666.1| PREDICTED: alaserpin-like [Bombyx mori];>gi|195972050|gb|ACG61187.1| serpin-24 [Bombyx mori];>BGIBMGA008828-PA pep:novel sequence:nscaf2925:445169:447682:+ gene:BGIBMGA008828 transcript:BGIBMGA008828-TA	yes	no	1	2.7007e-29	238.83	174080000	162020000	0	0	0	0
IASYIDK	7	0	808.433	CON__P13645;CON__A2A4G1;CON__Q99456;CON__P05784;CON__P19001;CON__P08727;CON__P08779;CON__P02533;CON__Q9QWL7;CON__Q04695;CON__P35527	no	no	1	1.2544e-12	148.98	27527000	0	21984000	0	0	0
ICHDVEIK	8	0	1012.5	>gi|512905378|ref|XP_004925929.1| PREDICTED: peroxidase-like [Bombyx mori];>BGIBMGA012740-PA pep:novel sequence:nscaf3056:80571:91505:+ gene:BGIBMGA012740 transcript:BGIBMGA012740-TA	yes	no	2	0.00040151	131.22	98894000	97007000	20872000	27423000	81680000	0
IDDNSACVK	9	0	1020.45	>gi|512897977|ref|XP_004924285.1| PREDICTED: inducible metalloproteinase inhibitor protein-like isoform X3 [Bombyx mori];>BGIBMGA010890-PA pep:novel sequence:nscaf3005:1123784:1124050:+ gene:BGIBMGA010890 transcript:BGIBMGA010890-TA	yes	no	2	1.223e-06	114.84	0	0	0	10724000	0	22358000
IDDSVKPTEVAAATEEK	17	1	1801.89	>gi|116272505|gb|ABJ97188.1| hypothetical protein [Bombyx mori];>gi|148298789|ref|NP_001091801.1| uncharacterized protein LOC778506 precursor [Bombyx mori];>BGIBMGA005301-PA pep:novel sequence:nscaf2828:5345544:5346314:- gene:BGIBMGA005301 transcript:BGIBMGA005301-TA	yes	no	2	1.1856e-26	131.18	0	0	7944700	9370600	27923000	8597400
IDGSCSNFDYPSR	13	0	1516.63	>gi|512905378|ref|XP_004925929.1| PREDICTED: peroxidase-like [Bombyx mori];>BGIBMGA012740-PA pep:novel sequence:nscaf3056:80571:91505:+ gene:BGIBMGA012740 transcript:BGIBMGA012740-TA	yes	no	2	1.2869e-05	76.262	2792400	7971900	5712700	4715600	7148900	11869000
IDPCVNSR	8	0	959.449	>BGIBMGA008221-PA pep:novel sequence:nscaf2899:187906:194657:- gene:BGIBMGA008221 transcript:BGIBMGA008221-TA;>gi|112983946|ref|NP_001036842.1| promoting protein precursor [Bombyx mori];>gi|112984526|ref|NP_001037199.1| promoting protein precursor [Bombyx mori];>gi|33285891|gb|AAQ01563.1| promoting protein [Bombyx mori];>gi|6691465|dbj|BAA89306.1| Promoting Protein [Bombyx mori]	yes	no	2	0.012007	48.283	0	0	0	0	0	0
IDSGADDNQGR	11	0	1146.49	>gi|167860164|ref|NP_001108116.1| sericin 3 precursor [Bombyx mori]	yes	yes	2	0.034262	38.634	0	0	0	0	555320	0
IEDGKPVIIMK	11	1	1241.71	>gi|112984400|ref|NP_001037506.1| sericin 1 precursor [Bombyx mori];>gi|755700|emb|CAA88741.1| sericin1B [Bombyx mori]	yes	no	2	0.0034708	72.006	0	0	11468000	7983200	14551000	5402900
IEESTATSETIPITK	15	0	1618.83	>BGIBMGA000158-PA pep:novel sequence:nscaf1108:2693518:2696851:+ gene:BGIBMGA000158 transcript:BGIBMGA000158-TA;>gi|298717078|gb|ACT66690.2| ecdysone oxidase [Bombyx mori];>gi|300360466|ref|NP_001177919.1| ecdysone oxidase [Bombyx mori]	yes	no	2	4.3675e-14	99.566	19756000	18912000	0	0	3500500	2544400
IEIQGVSHK	9	0	1009.56	>gi|512908375|ref|XP_004926666.1| PREDICTED: alaserpin-like [Bombyx mori]	yes	yes	2	0.00017631	141.48	0	0	15102000	28367000	87378000	65139000
IEISEINR	8	0	972.524	CON__P35908;CON__P04264	no	no	2	0.025339	60.973	66760000	0	0	0	0	0
IEMTVTGANDRPVK	14	1	1529.79	>gi|114052472|ref|NP_001040479.1| peptidylprolyl isomerase B precursor [Bombyx mori];>gi|95103068|gb|ABF51475.1| peptidylprolyl isomerase B [Bombyx mori];>BGIBMGA004059-PA pep:novel sequence:nscaf2767:41620:44493:+ gene:BGIBMGA004059 transcript:BGIBMGA004059-TA	yes	no	3	1.8442e-07	85.554	0	0	12604000	14481000	10108000	0
IENEIQTYR	9	0	1164.58	CON__P13645;CON__P02535-1	yes	no	2	0.0012906	85.377	0	14006000	32694000	0	21427000	29997000
IEPVVDGK	8	0	855.47	>gi|512890758|ref|XP_004922568.1| PREDICTED: microvitellogenin-like [Bombyx mori];>BGIBMGA004476-PA pep:novel sequence:nscaf2795:2342414:2343334:+ gene:BGIBMGA004476 transcript:BGIBMGA004476-TA	yes	no	1,2	0.00042072	127.46	625900000	860750000	56280000	546580000	1038700000	64830000
IEPVVDGKK	9	1	983.565	>gi|512890758|ref|XP_004922568.1| PREDICTED: microvitellogenin-like [Bombyx mori];>BGIBMGA004476-PA pep:novel sequence:nscaf2795:2342414:2343334:+ gene:BGIBMGA004476 transcript:BGIBMGA004476-TA	yes	no	2	0.019027	54.608	4011300	0	0	0	0	0
IEQPMREAVEIMNITNAAIR	20	1	2298.18	>gi|512936662|ref|XP_004933572.1| PREDICTED: structural maintenance of chromosomes protein 4-like [Bombyx mori];>BGIBMGA014008-PA pep:novel sequence:nscaf3099:3878496:3902751:+ gene:BGIBMGA014008 transcript:BGIBMGA014008-TA	yes	no	3	0.0010033	29.274	0	0	0	0	0	0
IETNISR	7	0	831.445	>gi|114051978|ref|NP_001040199.1| macrophage migration inhibitory factor [Bombyx mori];>gi|87248353|gb|ABD36229.1| macrophage migration inhibitory factor [Bombyx mori]	yes	no	2	9.5282e-72	89.298	0	0	0	0	0	0
IFIDASSIEIFCGEGEVVFSSR	22	0	2461.18	>BGIBMGA005696-PA pep:novel sequence:nscaf2830:395557:397023:- gene:BGIBMGA005696 transcript:BGIBMGA005696-TA;>gi|185049361|dbj|BAG30882.1| beta-fructofuranosidase [Bombyx mori];>gi|187281652|ref|NP_001119721.1| beta-fructofuranosidase precursor [Bombyx mori]	yes	no	2	2.9512e-14	70.453	0	0	0	0	0	0
IGAAGGEDIIR	11	0	1070.57	>gi|512890758|ref|XP_004922568.1| PREDICTED: microvitellogenin-like [Bombyx mori];>BGIBMGA004476-PA pep:novel sequence:nscaf2795:2342414:2343334:+ gene:BGIBMGA004476 transcript:BGIBMGA004476-TA;>gi|512938651|ref|XP_004934056.1| PREDICTED: microvitellogenin-like, partial [Bombyx mori];>gi|379046532|gb|AFC87827.1| 30K protein 29, partial [Bombyx mori];>gi|379046526|gb|AFC87824.1| 30K protein 26 [Bo…	yes	no	2	0	113.63	82553000	95768000	535360000	419530000	978330000	977350000
IGKDVVNNEDFR	12	1	1404.7	>gi|379046504|gb|AFC87813.1| 30K protein 15 [Bombyx mori];>gi|530234120|ref|NP_001268827.1| low molecular mass 30 kDa lipoprotein 21G1-like precursor [Bombyx mori];>BGIBMGA004454-PA pep:novel sequence:nscaf2795:1559814:1560530:+ gene:BGIBMGA004454 transcript:BGIBMGA004454-TA;>gi|312597594|gb|ADQ89806.1| 30kDa protein [Bombyx mori]	yes	no	2	3.4222e-47	85.457	0	0	0	0	0	0
IGNDADRDGDYQAYASANSDTNR	23	1	2488.05	>gi|512890758|ref|XP_004922568.1| PREDICTED: microvitellogenin-like [Bombyx mori];>BGIBMGA004476-PA pep:novel sequence:nscaf2795:2342414:2343334:+ gene:BGIBMGA004476 transcript:BGIBMGA004476-TA	yes	no	3	9.9305e-67	181.26	48606000	37667000	6803600	0	23454000	16809000
IGSTTNPSNER	11	0	1174.56	>gi|126416|sp|P09335.1|LP2_BOMMO RecName: Full=Low molecular 30 kDa lipoprotein PBMHP-12; Flags: Precursor;>gi|156119320|ref|NP_001095196.1| low molecular 30 kDa lipoprotein PBMHP-12 precursor [Bombyx mori];>gi|379046488|gb|AFC87805.1| 30K protein 7 [Bombyx mori];>gi|5886|emb|CAA30433.1| 30K lipoprotein precursor [Bombyx mori];>BGIBMGA004399-PA pep:novel sequence:nscaf2795:1629929:1630699:- gene:…	no	no	2	3.589e-13	121.08	98771000	22807000	0	16131000	0	53401000
IIEGEECR	8	0	1004.46	CON__P35908;CON__Q6NXH9;CON__Q01546;CON__O95678;CON__Q8BGZ7;CON__Q32MB2;CON__Q7RTS7;CON__P07744;CON__Q7RTT2;CON__Q8N1N4-2;CON__Q5XQN5;CON__Q922U2;CON__P50446;CON__P13647	no	no	2	0.0028399	96.711	46823000	0	0	0	0	0
IIEQQGMIGK	10	0	1115.6	>BGIBMGA005615-PA pep:novel sequence:nscaf2829:935343:936353:+ gene:BGIBMGA005615 transcript:BGIBMGA005615-TA;>gi|512887563|ref|XP_004921945.1| PREDICTED: quinone oxidoreductase-like [Bombyx mori]	no	no	2	0.00012549	96.331	23751000	25024000	0	0	14847000	0
IIESYPSDNQR	11	0	1320.63	>BGIBMGA004806-PA pep:novel sequence:nscaf2818:1462392:1501679:- gene:BGIBMGA004806 transcript:BGIBMGA004806-TA;>gi|112983040|ref|NP_001037071.1| chlorophyllide A binding protein precursor [Bombyx mori];>gi|82940307|emb|CAJ34654.1| chlorophyllide A binding protein precursor [Bombyx mori];>gi|507116244|gb|AGM34046.1| chlorophyllide A binding protein precursor [Bombyx mori]	yes	no	2	6.818e-05	93.058	4390700	21368000	5017100	7650000	19870000	20638000
IIISSK	6	0	659.422	>BGIBMGA005615-PA pep:novel sequence:nscaf2829:935343:936353:+ gene:BGIBMGA005615 transcript:BGIBMGA005615-TA;REV__>gi|512919630|ref|XP_004929431.1| PREDICTED: protein dachsous-like [Bombyx mori];REV__>BGIBMGA010453-PA pep:novel sequence:nscaf2993:1480580:1494834:- gene:BGIBMGA010453 transcript:BGIBMGA010453-TA;REV__>BGIBMGA007483-PA pep:novel sequence:nscaf2886:578370:583780:+ gene:BGIBMGA007483…	yes	no	2	0.0069687	52.683	0	0	0	0	0	0
IIPEADCGDDETSPSGAPIK	20	0	2070.94	>gi|512905378|ref|XP_004925929.1| PREDICTED: peroxidase-like [Bombyx mori];>BGIBMGA012740-PA pep:novel sequence:nscaf3056:80571:91505:+ gene:BGIBMGA012740 transcript:BGIBMGA012740-TA	yes	no	2	2.599e-14	84.493	4116100	7874900	0	0	0	0
IISQDDER	8	0	974.467	>gi|512903757|ref|XP_004925696.1| PREDICTED: SCO-spondin-like [Bombyx mori]	yes	yes	1,2	4.3722e-13	194.9	118020000	69531000	785230000	2037300000	1716300000	2179100000
IITIEEFIPIYSQAK	15	0	1763.97	>BGIBMGA006510-PA pep:novel sequence:nscaf2853:4912937:4917037:+ gene:BGIBMGA006510 transcript:BGIBMGA006510-TA;>gi|512924481|ref|XP_004930606.1| PREDICTED: myosin light chain alkali-like isoform X1 [Bombyx mori];>gi|512924485|ref|XP_004930607.1| PREDICTED: myosin light chain alkali-like isoform X2 [Bombyx mori];>gi|512924489|ref|XP_004930608.1| PREDICTED: myosin light chain alkali-like isoform X…	yes	no	2	8.7207e-06	73.91	0	0	0	0	0	0
IKEWYEK	7	1	994.512	CON__P13645;CON__P02535-1	yes	no	2	1.3709e-06	75.38	0	0	0	0	0	0
IKYDTEDKIR	10	2	1279.68	>gi|512887563|ref|XP_004921945.1| PREDICTED: quinone oxidoreductase-like [Bombyx mori]	yes	yes	2,3	6.1502e-09	65.5	0	0	0	0	22156000	0
INIEGGAPADR	11	0	1111.56	>BGIBMGA000353-PA pep:novel sequence:nscaf1681:168941:173906:- gene:BGIBMGA000353 transcript:BGIBMGA000353-TA;>gi|256029032|gb|ACU57045.1| beta-1,3-glucanase [Bombyx mori];>gi|261245087|ref|NP_001159614.1| beta-1,3-glucan recognition protein 4 precursor [Bombyx mori]	yes	no	2	2.7426e-06	57.836	0	0	0	0	0	29722000
IPANNEDGCQCK	12	0	1404.58	>gi|512903757|ref|XP_004925696.1| PREDICTED: SCO-spondin-like [Bombyx mori]	yes	yes	2	1.5426e-29	212.09	0	0	0	47563000	0	49788000
IPPGVNK	7	0	723.428	>gi|164448664|ref|NP_001106744.1| antennal binding protein precursor [Bombyx mori];>gi|87248601|gb|ABD36353.1| antennal binding protein [Bombyx mori];>BGIBMGA002626-PA pep:novel sequence:nscaf2529:1442664:1447992:- gene:BGIBMGA002626 transcript:BGIBMGA002626-TA;>gi|256997218|dbj|BAI22690.1| odorant binding protein [Bombyx mori];>gi|261245105|ref|NP_001159622.1| odorant binding protein LOC10030701…	yes	no	2	0.043288	72.234	0	0	45111000	65119000	93367000	0
IPQQDFHDNAK	11	0	1311.62	>BGIBMGA013852-PA pep:novel sequence:nscaf3098:198532:199764:+ gene:BGIBMGA013852 transcript:BGIBMGA013852-TA;>gi|112982980|ref|NP_001037090.1| serine protease inhibitor 4 precursor [Bombyx mori];>gi|45594228|gb|AAS68505.1| serpin-4A [Bombyx mori];>gi|270358644|gb|ACZ81437.1| serpin-4 [Bombyx mori]	yes	no	2,3	8.4128e-10	150.09	28303000	30269000	8197600	10269000	73554000	91400000
IQGEIAHVK	9	0	993.561	CON__P35908	yes	yes	2	0.0009341	89.247	9773400	0	0	13126000	0	20253000
IQSPDNVGR	9	0	984.499	>BGIBMGA005828-PA pep:novel sequence:nscaf2838:2437325:2438284:+ gene:BGIBMGA005828 transcript:BGIBMGA005828-TA;>gi|512896441|ref|XP_004923912.1| PREDICTED: alcohol dehydrogenase 2-like [Bombyx mori]	yes	no	1,2	3.6646e-239	138.98	1407100000	0	136080000	180910000	294210000	319780000
IQYYNDYISAIIDVIYDDGVR	21	0	2507.22	>BGIBMGA003512-PA pep:novel sequence:nscaf2674:4057434:4063096:- gene:BGIBMGA003512 transcript:BGIBMGA003512-TA;>gi|112983036|ref|NP_001037073.1| glucosidase precursor [Bombyx mori];>gi|30142168|gb|AAP13852.1| glucosidase [Bombyx mori]	yes	no	2,3	3.3543e-50	163.42	32478000	6186400	3846100	3907500	0	0
IRSEIDNVK	9	1	1072.59	CON__P04264;CON__Q5XQN5;CON__Q922U2	no	no	2,3	2.4905e-06	123.75	43731000	48391000	16848000	43925000	33875000	34376000
IRSEIDNVKK	10	2	1200.68	CON__P04264;CON__Q5XQN5;CON__Q922U2	no	no	2	0.026791	51.092	0	0	0	0	0	3412100
ISAETKNDETK	11	1	1234.6	>gi|512894841|ref|XP_004923527.1| PREDICTED: LOW QUALITY PROTEIN: twitchin-like [Bombyx mori];>BGIBMGA004547-PA pep:novel sequence:nscaf2800:1842233:1928346:- gene:BGIBMGA004547 transcript:BGIBMGA004547-TA	yes	no	2	3.5024e-14	60.518	0	0	0	0	0	12843000
ISPNSISEGR	10	0	1058.54	>gi|512927111|ref|XP_004931253.1| PREDICTED: LOW QUALITY PROTEIN: tolloid-like protein 1-like [Bombyx mori];>BGIBMGA002518-PA pep:novel sequence:nscaf2511:3830133:3849827:+ gene:BGIBMGA002518 transcript:BGIBMGA002518-TA	yes	no	2	0.0038144	33.19	0	0	0	0	0	0
ISSPATINSR	10	0	1044.56	CON__P00761	yes	yes	1,2	9.452e-10	174.41	1662800000	1380100000	5307100000	2073700000	7431400000	4488900000
ISVINNTEGHATSSSFDEQSSSAR	24	0	2523.15	>gi|167860164|ref|NP_001108116.1| sericin 3 precursor [Bombyx mori]	yes	yes	3	1.3088e-22	92.336	0	0	0	0	7154400	7297900
ITGETIYEGAK	11	0	1180.6	>gi|512908375|ref|XP_004926666.1| PREDICTED: alaserpin-like [Bombyx mori];>gi|195972050|gb|ACG61187.1| serpin-24 [Bombyx mori];>BGIBMGA008828-PA pep:novel sequence:nscaf2925:445169:447682:+ gene:BGIBMGA008828 transcript:BGIBMGA008828-TA	yes	no	2	0.00014779	86.313	35345000	0	54031000	44788000	123480000	116250000
ITGETIYEGAKR	12	1	1336.7	>gi|512908375|ref|XP_004926666.1| PREDICTED: alaserpin-like [Bombyx mori];>gi|195972050|gb|ACG61187.1| serpin-24 [Bombyx mori];>BGIBMGA008828-PA pep:novel sequence:nscaf2925:445169:447682:+ gene:BGIBMGA008828 transcript:BGIBMGA008828-TA	yes	no	2	0.011466	45.915	0	0	0	2380800	0	3370300
ITNTSIDGR	9	0	975.499	>BGIBMGA013267-PA pep:novel sequence:nscaf3063:2919326:2926112:+ gene:BGIBMGA013267 transcript:BGIBMGA013267-TA;>gi|512891724|ref|XP_004922754.1| PREDICTED: phosphatidylethanolamine-binding protein homolog F40A3.3-like isoform X1 [Bombyx mori];>gi|512891728|ref|XP_004922755.1| PREDICTED: phosphatidylethanolamine-binding protein homolog F40A3.3-like isoform X2 [Bombyx mori];>gi|512891731|ref|XP_00…	yes	no	2	3.5815e-05	103.26	60361000	60130000	0	0	0	0
ITYIEK	6	0	765.427	>BGIBMGA014145-PA pep:novel sequence:nscaf481:973034:982617:- gene:BGIBMGA014145 transcript:BGIBMGA014145-TA;>gi|512906421|ref|XP_004926192.1| PREDICTED: myrosinase 1-like, partial [Bombyx mori];REV__>gi|512920940|ref|XP_004929759.1| PREDICTED: RNA polymerase II elongation factor ELL-like [Bombyx mori];>gi|512906323|ref|XP_004926167.1| PREDICTED: myrosinase 1-like [Bombyx mori];>BGIBMGA014148-PA …	yes	no	1,2	0.019785	148.07	292380000	0	0	0	58812000	0
IVDVDVK	7	0	786.449	>gi|512922286|ref|XP_004930083.1| PREDICTED: mitochondrial enolase superfamily member 1-like [Bombyx mori];>BGIBMGA014323-PA pep:novel sequence:scaffold1449:207:4563:+ gene:BGIBMGA014323 transcript:BGIBMGA014323-TA;>gi|512912664|ref|XP_004927713.1| PREDICTED: mitochondrial enolase superfamily member 1-like, partial [Bombyx mori]	yes	no	1	0.0096341	129.4	34235000	0	0	0	0	0
IVHENPEMIGDR	12	0	1408.68	>gi|512906440|ref|XP_004926197.1| PREDICTED: myrosinase 1-like [Bombyx mori]	yes	yes	2	0.00059456	74.76	9324500	0	3014700	7431000	13093000	0
IVHTDQGPVR	10	0	1120.6	>BGIBMGA007546-PA pep:novel sequence:nscaf2887:175299:178005:- gene:BGIBMGA007546 transcript:BGIBMGA007546-TA;>gi|512899311|ref|XP_004924612.1| PREDICTED: esterase FE4-like [Bombyx mori]	yes	no	2	0.00040505	89.247	0	0	0	0	0	5061600
IYDEEYRPK	9	1	1211.58	>gi|512906440|ref|XP_004926197.1| PREDICTED: myrosinase 1-like [Bombyx mori];>BGIBMGA014192-PA pep:novel sequence:nscaf481:1159192:1166087:+ gene:BGIBMGA014192 transcript:BGIBMGA014192-TA	yes	no	2	0.0079158	77.677	7419500	0	17370000	0	0	30268000
IYFDIGTIYQR	11	0	1387.71	>BGIBMGA002222-PA pep:novel sequence:nscaf2279:197459:207725:+ gene:BGIBMGA002222 transcript:BGIBMGA002222-TA;>gi|112983444|ref|NP_001036974.1| glutathione S-transferase delta 2 [Bombyx mori];>gi|407943671|pdb|3VK9|A Chain A, Crystal Structure Of Delta-Class Glutathione Transferase From Silkmoth;>gi|407943672|pdb|3VK9|B Chain B, Crystal Structure Of Delta-Class Glutathione Transferase From Silkmo…	yes	no	2	0.014056	49.5	0	0	2094400	0	0	0
IYNSIITGDYDSAVR	15	0	1685.83	>gi|126416|sp|P09335.1|LP2_BOMMO RecName: Full=Low molecular 30 kDa lipoprotein PBMHP-12; Flags: Precursor;>gi|156119320|ref|NP_001095196.1| low molecular 30 kDa lipoprotein PBMHP-12 precursor [Bombyx mori];>gi|379046488|gb|AFC87805.1| 30K protein 7 [Bombyx mori];>gi|5886|emb|CAA30433.1| 30K lipoprotein precursor [Bombyx mori];>BGIBMGA004399-PA pep:novel sequence:nscaf2795:1629929:1630699:- gene:…	no	no	2	7.9782e-20	124.45	1819800	0	4996400	883490	6565900	1461700
KAEPAPVSNDEVPAIPEAK	19	1	1961.01	>gi|116272505|gb|ABJ97188.1| hypothetical protein [Bombyx mori];>gi|148298789|ref|NP_001091801.1| uncharacterized protein LOC778506 precursor [Bombyx mori];>BGIBMGA005301-PA pep:novel sequence:nscaf2828:5345544:5346314:- gene:BGIBMGA005301 transcript:BGIBMGA005301-TA	yes	no	2,3	5.877e-13	85.146	0	0	14720000	14058000	2406400	27385000
KCVPISDC	8	1	977.431	>BGIBMGA009072-PA pep:novel sequence:nscaf2931:936942:937907:- gene:BGIBMGA009072 transcript:BGIBMGA009072-TA;>BGIBMGA009094-PA pep:novel sequence:nscaf2931:912977:913700:+ gene:BGIBMGA009094 transcript:BGIBMGA009094-TA;>gi|512898433|ref|XP_004924399.1| PREDICTED: fungal protease inhibitor F-like [Bombyx mori];>gi|512898449|ref|XP_004924403.1| PREDICTED: fungal protease inhibitor F-like [Bombyx m…	yes	no	2	3.2007e-34	84.498	0	0	0	327760000	323320000	404810000
KDDIAPEDSDIAKPETVPEVK	21	2	2295.15	>gi|116272505|gb|ABJ97188.1| hypothetical protein [Bombyx mori];>gi|148298789|ref|NP_001091801.1| uncharacterized protein LOC778506 precursor [Bombyx mori];>BGIBMGA005301-PA pep:novel sequence:nscaf2828:5345544:5346314:- gene:BGIBMGA005301 transcript:BGIBMGA005301-TA	yes	no	3	2.1049e-06	35.389	0	0	3370700	0	0	10881000
KNYAEDR	7	1	894.42	>BGIBMGA013812-PA pep:novel sequence:nscaf3098:2092946:2103895:- gene:BGIBMGA013812 transcript:BGIBMGA013812-TA;>gi|164453000|gb|ABY57298.1| carboxylesterase CarE-7 [Bombyx mori];>gi|168823411|ref|NP_001108339.1| integument esterase 1 precursor [Bombyx mori]	yes	no	2	0.045178	53.166	0	15136000	0	0	0	0
KPIDSQYEVK	10	1	1205.63	>BGIBMGA005826-PA pep:novel sequence:nscaf2838:2388619:2389479:+ gene:BGIBMGA005826 transcript:BGIBMGA005826-TA;>BGIBMGA005827-PA pep:novel sequence:nscaf2838:2410638:2411877:+ gene:BGIBMGA005827 transcript:BGIBMGA005827-TA;>gi|512896497|ref|XP_004923926.1| PREDICTED: 15-hydroxyprostaglandin dehydrogenase [NAD(+)]-like [Bombyx mori];>gi|512896501|ref|XP_004923927.1| PREDICTED: 15-hydroxyprostagla…	yes	no	2	0.007253	56.087	0	13285000	0	0	0	7917100
KSEVITNVVNK	11	1	1229.7	>BGIBMGA004396-PA pep:novel sequence:nscaf2795:1656058:1656828:- gene:BGIBMGA004396 transcript:BGIBMGA004396-TA;>BGIBMGA004397-PA pep:novel sequence:nscaf2795:1644958:1645728:- gene:BGIBMGA004397 transcript:BGIBMGA004397-TA;>gi|10909|emb|CAA38533.1| 30K protein [Bombyx mori];>gi|266438|sp|Q00802.1|L301_BOMMO RecName: Full=Low molecular mass 30 kDa lipoprotein 19G1; Flags: Precursor;>gi|312597592|…	yes	no	2	1.4226e-10	125.82	0	0	5325700	0	17110000	0
KYNAASSESSYINK	14	1	1560.74	>gi|66774164|sp|P07856.2|SERI1_BOMMO RecName: Full=Sericin 1; AltName: Full=Silk gum protein; Flags: Precursor;>gi|112984400|ref|NP_001037506.1| sericin 1 precursor [Bombyx mori];>gi|755700|emb|CAA88741.1| sericin1B [Bombyx mori]	no	no	2	0.030592	31.827	0	0	0	0	0	0
MEFVGK	6	0	709.347	>gi|108793850|gb|ABG20590.1| cellular retinoic acid binding protein [Bombyx mori];>gi|109119899|dbj|BAE96009.1| fatty acid binding protein 1 [Bombyx mori];>gi|112983600|ref|NP_001037364.1| cellular retinoic acid binding protein [Bombyx mori];>gi|118500451|gb|ABK97427.1| cellular retinoic acid binding protein [Bombyx mori];>gi|73746295|gb|AAZ82096.1| putative cellular retinoic acid binding protein…	yes	no	1	0.019501	64.866	0	0	4340100	4449000	11148000	8528900
MGDPVKDDER	10	1	1160.51	>gi|379046504|gb|AFC87813.1| 30K protein 15 [Bombyx mori];>gi|530234120|ref|NP_001268827.1| low molecular mass 30 kDa lipoprotein 21G1-like precursor [Bombyx mori];>BGIBMGA004454-PA pep:novel sequence:nscaf2795:1559814:1560530:+ gene:BGIBMGA004454 transcript:BGIBMGA004454-TA;>gi|312597594|gb|ADQ89806.1| 30kDa protein [Bombyx mori]	yes	no	2	0.00018929	94.616	20542000	34521000	0	0	0	0
MGGCNGDPHAVIK	13	0	1354.61	>gi|512903757|ref|XP_004925696.1| PREDICTED: SCO-spondin-like [Bombyx mori];>BGIBMGA006251-PA pep:novel sequence:nscaf2851:1060348:1063762:+ gene:BGIBMGA006251 transcript:BGIBMGA006251-TA	yes	yes	2,3	3.0126e-15	113.34	0	0	75895000	95624000	358580000	102180000
MMDYSSCGTIDSSDESK	17	0	1911.72	>gi|512915262|ref|XP_004928346.1| PREDICTED: uncharacterized protein LOC101735388 [Bombyx mori]	yes	yes	2	3.7365e-16	111.06	0	0	4435500	1980000	8952700	4728900
MPEMPEIK	8	0	973.461	>BGIBMGA002689-PA pep:novel sequence:nscaf2529:2633940:2634155:+ gene:BGIBMGA002689 transcript:BGIBMGA002689-TA	yes	yes	2	4.9735e-17	79.906	0	0	0	77927000	77378000	63853000
NAGSSTSGGSSTYGYSSSHR	20	0	1948.81	>gi|66774164|sp|P07856.2|SERI1_BOMMO RecName: Full=Sericin 1; AltName: Full=Silk gum protein; Flags: Precursor	yes	yes	3	1.5994e-62	157.79	0	6110900	0	22527000	0	35160000
NCPENSHITMDPCAPTCEDPEIK	23	0	2714.11	>gi|512898429|ref|XP_004924398.1| PREDICTED: SCO-spondin-like [Bombyx mori]	yes	no	2,3	1.8911e-64	171.78	14380000	9958900	553780000	439950000	969620000	1550000000
NDNVFVYR	8	0	1025.49	>gi|66774164|sp|P07856.2|SERI1_BOMMO RecName: Full=Sericin 1; AltName: Full=Silk gum protein; Flags: Precursor;>gi|112984400|ref|NP_001037506.1| sericin 1 precursor [Bombyx mori];>gi|755700|emb|CAA88741.1| sericin1B [Bombyx mori]	no	no	2	0.0013284	83.265	0	0	0	0	93980000	114560000
NDSGICVSAQECR	13	0	1494.62	>gi|512903757|ref|XP_004925696.1| PREDICTED: SCO-spondin-like [Bombyx mori]	yes	yes	2	5.3633e-20	157.2	0	0	67280000	102180000	86969000	163500000
NDTGEPCPEIK	11	0	1258.55	>BGIBMGA012994-PA pep:novel sequence:nscaf3058:4180230:4218615:+ gene:BGIBMGA012994 transcript:BGIBMGA012994-TA;>gi|512917546|ref|XP_004928913.1| PREDICTED: vanin-like protein 1-like [Bombyx mori];>gi|512917542|ref|XP_004928912.1| PREDICTED: vanin-like protein 2-like [Bombyx mori]	yes	no	2	8.0043e-06	98.156	20086000	50667000	0	0	0	9455200
NEATATIIDR	10	0	1102.56	>BGIBMGA012994-PA pep:novel sequence:nscaf3058:4180230:4218615:+ gene:BGIBMGA012994 transcript:BGIBMGA012994-TA;>gi|512917546|ref|XP_004928913.1| PREDICTED: vanin-like protein 1-like [Bombyx mori]	yes	no	2	0.0088372	79.693	0	47313000	16900000	26623000	52146000	0
NESNECIEEENCDK	14	0	1768.65	>gi|512897969|ref|XP_004924283.1| PREDICTED: inducible metalloproteinase inhibitor protein-like isoform X1 [Bombyx mori];>gi|512897973|ref|XP_004924284.1| PREDICTED: inducible metalloproteinase inhibitor protein-like isoform X2 [Bombyx mori];>gi|512898151|ref|XP_004924329.1| PREDICTED: inducible metalloproteinase inhibitor protein-like [Bombyx mori]	no	no	2	3.335e-31	206.49	0	0	6591300	13141000	32980000	14847000
NFDGFDTVYDNK	12	0	1433.61	>BGIBMGA003292-PA pep:novel sequence:nscaf2641:21922:28230:+ gene:BGIBMGA003292 transcript:BGIBMGA003292-TA;>gi|195972034|gb|ACG61179.1| serpin-16 [Bombyx mori];>gi|226342892|ref|NP_001139708.1| serine protease inhibitor 16 precursor [Bombyx mori];>gi|195972046|gb|ACG61185.1| serpin-22 [Bombyx mori];>gi|226342906|ref|NP_001139715.1| serine protease inhibitor 22 precursor [Bombyx mori];>gi|1959720…	no	no	2	5.5223e-15	176.18	718000000	693250000	320750000	238150000	624170000	843200000
NGSVGGTDEDSDDSSGATK	19	0	1797.71	>gi|167860164|ref|NP_001108116.1| sericin 3 precursor [Bombyx mori]	yes	yes	2	1.5058e-53	208.34	28836000	0	24833000	70796000	96604000	76627000
NHEEEMKDIR	10	1	1299.59	CON__P13645	yes	yes	3	0.014236	53.211	0	0	13719000	30530000	34270000	0
NIDQQTDVR	9	0	1087.53	>BGIBMGA008063-PA pep:novel sequence:nscaf2889:964602:1009276:+ gene:BGIBMGA008063 transcript:BGIBMGA008063-TA;>gi|389568610|gb|AFK85029.1| aminopeptidase N-13 [Bombyx mori];>gi|532525008|ref|NP_001269149.1| glutamyl aminopeptidase-like precursor [Bombyx mori]	yes	no	2	0.00018298	154.56	34859000	34707000	0	0	5211000	0
NIDYCNDAVATIR	13	0	1523.7	>BGIBMGA003292-PA pep:novel sequence:nscaf2641:21922:28230:+ gene:BGIBMGA003292 transcript:BGIBMGA003292-TA;>gi|195972034|gb|ACG61179.1| serpin-16 [Bombyx mori];>gi|226342892|ref|NP_001139708.1| serine protease inhibitor 16 precursor [Bombyx mori]	yes	no	2	7.3269e-21	121.28	4096400	6806500	8725400	3460900	13718000	14334000
NIDYSNDAVATIR	13	0	1450.71	>gi|195972046|gb|ACG61185.1| serpin-22 [Bombyx mori];>gi|226342906|ref|NP_001139715.1| serine protease inhibitor 22 precursor [Bombyx mori];>gi|195972038|gb|ACG61181.1| serpin-18 [Bombyx mori];>gi|226342898|ref|NP_001139711.1| serine protease inhibitor 18 precursor [Bombyx mori]	no	no	2	0	234.52	432750000	337130000	465150000	6012500	996370000	0
NIIHGSDSVESAKK	14	1	1483.76	>gi|153791847|ref|NP_001093284.1| abnormal wing disc-like protein [Bombyx mori];>gi|95103130|gb|ABF51506.1| abnormal wing disc-like protein [Bombyx mori];>BGIBMGA007701-PA pep:novel sequence:nscaf2888:3994229:3994690:- gene:BGIBMGA007701 transcript:BGIBMGA007701-TA	yes	no	3	0	138.42	0	0	5498500	7238700	0	0
NIVQSIK	7	0	800.476	>gi|512931403|ref|XP_004932294.1| PREDICTED: juvenile hormone esterase-like [Bombyx mori];>BGIBMGA005322-PA pep:novel sequence:nscaf2828:4430878:4431420:- gene:BGIBMGA005322 transcript:BGIBMGA005322-TA	yes	no	1	0.015605	127.12	7985400	0	0	0	0	0
NKDDVCVPEK	10	1	1202.56	>gi|512903757|ref|XP_004925696.1| PREDICTED: SCO-spondin-like [Bombyx mori]	yes	yes	2,3	1.168e-12	184.44	0	0	20516000	514410000	110250000	1729900000
NKYEDEINK	9	1	1151.55	CON__P04264;CON__Q6IFZ6;CON__Q8VED5;CON__P05787;CON__H-INV:HIT000016045;CON__Q9H552;CON__H-INV:HIT000292931;CON__Q5XQN5;CON__Q922U2;CON__Q5XKE5;CON__P13647	no	no	2	0.001008	89.08	0	0	0	3595200	0	4893900
NKYEDEINKR	10	2	1307.65	CON__P04264;CON__Q6IFZ6;CON__Q8VED5;CON__P05787;CON__H-INV:HIT000016045;CON__Q5XQN5;CON__Q922U2;CON__P13647	no	no	2,3	1.621e-12	185.77	0	0	81098000	15222000	130370000	34082000
NMQDMVEDYR	10	0	1299.52	CON__P04264	yes	yes	2	0.0021944	81.865	29091000	31232000	6089300	0	0	0
NNSPYPER	8	0	975.441	>gi|512931403|ref|XP_004932294.1| PREDICTED: juvenile hormone esterase-like [Bombyx mori]	yes	yes	2	0.0045344	96.711	0	5200500	0	0	0	0
NPDCIIPIK	9	0	1068.56	>gi|112983122|ref|NP_001037044.1| trypsin inhibitor precursor [Bombyx mori];>gi|19070651|gb|AAL83944.1|AF352583_1 Kazal-type serine proteinase inhibitor 1 [Bombyx mori];>gi|27151479|sp|P81902.1|CSTI_BOMMO RecName: Full=Trypsin inhibitor; AltName: Full=Cocoon shell-associated trypsin inhibitor; Short=CSTI	yes	yes	1,2	3.5603e-06	146.27	55385000	0	14544000000	9782800000	26578000000	14617000000
NQAISEIR	8	0	929.493	>BGIBMGA004806-PA pep:novel sequence:nscaf2818:1462392:1501679:- gene:BGIBMGA004806 transcript:BGIBMGA004806-TA;>gi|112983040|ref|NP_001037071.1| chlorophyllide A binding protein precursor [Bombyx mori];>gi|82940307|emb|CAJ34654.1| chlorophyllide A binding protein precursor [Bombyx mori];>gi|507116244|gb|AGM34046.1| chlorophyllide A binding protein precursor [Bombyx mori]	yes	no	2	0.0006981	111.04	0	200810000	0	0	0	0
NSAGYDTNFHR	11	0	1280.55	>BGIBMGA000353-PA pep:novel sequence:nscaf1681:168941:173906:- gene:BGIBMGA000353 transcript:BGIBMGA000353-TA;>gi|256029032|gb|ACU57045.1| beta-1,3-glucanase [Bombyx mori];>gi|261245087|ref|NP_001159614.1| beta-1,3-glucan recognition protein 4 precursor [Bombyx mori]	yes	no	2	6.3398e-08	109.24	0	0	0	0	6108200	6695000
NSAVFIK	7	0	777.438	>BGIBMGA005826-PA pep:novel sequence:nscaf2838:2388619:2389479:+ gene:BGIBMGA005826 transcript:BGIBMGA005826-TA;>BGIBMGA005827-PA pep:novel sequence:nscaf2838:2410638:2411877:+ gene:BGIBMGA005827 transcript:BGIBMGA005827-TA;>gi|512896497|ref|XP_004923926.1| PREDICTED: 15-hydroxyprostaglandin dehydrogenase [NAD(+)]-like [Bombyx mori];>gi|512896501|ref|XP_004923927.1| PREDICTED: 15-hydroxyprostagla…	yes	no	1	0.017721	125.25	5538300	0	0	0	0	0
NSDDTAAIEAQQK	13	0	1389.64	>BGIBMGA004809-PA pep:novel sequence:nscaf2818:1359751:1363370:- gene:BGIBMGA004809 transcript:BGIBMGA004809-TA	yes	yes	2	9.3366e-36	211.38	550060000	510140000	16828000	24106000	58417000	32616000
NSFDNGAVSR	10	0	1065.48	>BGIBMGA001646-PA pep:novel sequence:nscaf2176:2661593:2687512:- gene:BGIBMGA001646 transcript:BGIBMGA001646-TA;>gi|512889321|ref|XP_004922247.1| PREDICTED: uncharacterized protein LOC101741044 [Bombyx mori]	yes	no	2	0.0083591	66.19	0	0	10179000	49442000	0	0
NSSPQTISVEAYR	13	0	1450.71	>BGIBMGA005696-PA pep:novel sequence:nscaf2830:395557:397023:- gene:BGIBMGA005696 transcript:BGIBMGA005696-TA;>gi|185049361|dbj|BAG30882.1| beta-fructofuranosidase [Bombyx mori];>gi|187281652|ref|NP_001119721.1| beta-fructofuranosidase precursor [Bombyx mori]	yes	no	2	0.023581	42.789	0	0	0	0	0	9669800
NSSSICISAQECR	13	0	1510.65	>gi|512903757|ref|XP_004925696.1| PREDICTED: SCO-spondin-like [Bombyx mori]	yes	yes	2	3.6734e-06	82.908	0	0	9468000	13076000	11956000	14133000
NSSYFVEWIPNNVK	14	0	1695.83	>gi|512888853|ref|XP_004922155.1| PREDICTED: tubulin beta-1 chain-like [Bombyx mori];>BGIBMGA004603-PA pep:novel sequence:nscaf2800:2593319:2595371:+ gene:BGIBMGA004603 transcript:BGIBMGA004603-TA;>BGIBMGA009132-PA pep:novel sequence:nscaf2937:920854:926091:- gene:BGIBMGA009132 transcript:BGIBMGA009132-TA;>gi|112983318|ref|NP_001036964.1| beta-tubulin [Bombyx mori];>gi|112983503|ref|NP_001036887.…	yes	no	2	1.1875e-07	88.075	2795300	0	3202600	0	7171800	0
NVHYVSDGEAVAASSDAR	18	0	1846.84	>gi|66774164|sp|P07856.2|SERI1_BOMMO RecName: Full=Sericin 1; AltName: Full=Silk gum protein; Flags: Precursor	yes	yes	2	9.4243e-83	90.714	0	0	3177700	2549600	2624800	0
NVHYVSDGEAVAASSDARDENR	22	1	2361.06	>gi|66774164|sp|P07856.2|SERI1_BOMMO RecName: Full=Sericin 1; AltName: Full=Silk gum protein; Flags: Precursor	yes	yes	3	9.7945e-14	73.783	0	0	0	0	6148500	5001700
NVIIAHAK	8	0	864.518	>gi|512906265|ref|XP_004926153.1| PREDICTED: myrosinase 1-like isoform X1 [Bombyx mori];>gi|512906269|ref|XP_004926154.1| PREDICTED: myrosinase 1-like isoform X2 [Bombyx mori];>BGIBMGA014178-PA pep:novel sequence:nscaf481:245370:251077:+ gene:BGIBMGA014178 transcript:BGIBMGA014178-TA;>gi|512920169|ref|XP_004929565.1| PREDICTED: lactase-phlorizin hydrolase-like [Bombyx mori];>BGIBMGA010537-PA pep:…	no	no	2	0.025339	60.973	0	0	0	25656000	0	252060000
NVIVTGAAR	9	0	899.519	>BGIBMGA014024-PA pep:novel sequence:nscaf3105:11399:12250:- gene:BGIBMGA014024 transcript:BGIBMGA014024-TA;>gi|512937780|ref|XP_004933848.1| PREDICTED: 15-hydroxyprostaglandin dehydrogenase [NAD(+)]-like [Bombyx mori];>BGIBMGA014031-PA pep:novel sequence:nscaf3106:3920:4777:- gene:BGIBMGA014031 transcript:BGIBMGA014031-TA;>gi|512910805|ref|XP_004927261.1| PREDICTED: 15-hydroxyprostaglandin dehyd…	yes	no	2	0.01362	57.032	34360000	46645000	9497600	14739000	53036000	37462000
NYPDSPEPK	9	0	1045.47	>BGIBMGA009799-PA pep:novel sequence:nscaf2964:4306101:4319910:+ gene:BGIBMGA009799 transcript:BGIBMGA009799-TA;>gi|512935633|ref|XP_004933321.1| PREDICTED: aldose reductase-like isoform X1 [Bombyx mori];>gi|512935637|ref|XP_004933322.1| PREDICTED: aldose reductase-like isoform X2 [Bombyx mori]	yes	no	1,2	4.0439e-05	117.81	347880000	255730000	0	25509000	63328000	40741000
PAEPDGPVTR	10	0	1037.51	>BGIBMGA013812-PA pep:novel sequence:nscaf3098:2092946:2103895:- gene:BGIBMGA013812 transcript:BGIBMGA013812-TA;>gi|164453000|gb|ABY57298.1| carboxylesterase CarE-7 [Bombyx mori];>gi|168823411|ref|NP_001108339.1| integument esterase 1 precursor [Bombyx mori]	yes	no	2	1.1418e-06	99.283	333820000	346710000	14877000	21938000	70758000	46303000
PASADCPAPACK	12	0	1243.53	>gi|512898143|ref|XP_004924327.1| PREDICTED: tenascin-like [Bombyx mori]	yes	yes	2	5.7378e-23	201.6	0	0	11085000	208700000	11505000	337540000
PTCAVPNPK	9	0	982.491	>gi|512903757|ref|XP_004925696.1| PREDICTED: SCO-spondin-like [Bombyx mori]	yes	yes	2	0	130.75	0	0	0	7624300	0	14123000
PVCGTNGVTYGNR	13	0	1393.64	>gi|112983102|ref|NP_001037047.1| silk proteinase inhibitor precursor [Bombyx mori];>gi|19070669|gb|AAL83952.1|AF354456_1 silk proteinase inhibitor [Bombyx mori]	yes	no	2	0.003761	69.602	0	0	0	0	0	0
QADVEVAVR	9	0	985.519	>BGIBMGA009799-PA pep:novel sequence:nscaf2964:4306101:4319910:+ gene:BGIBMGA009799 transcript:BGIBMGA009799-TA;>gi|512935633|ref|XP_004933321.1| PREDICTED: aldose reductase-like isoform X1 [Bombyx mori];>gi|512935637|ref|XP_004933322.1| PREDICTED: aldose reductase-like isoform X2 [Bombyx mori]	yes	no	2	0.030041	45.161	0	0	0	0	0	8759800
QAEIIDCPTNSSK	13	0	1461.68	>BGIBMGA013812-PA pep:novel sequence:nscaf3098:2092946:2103895:- gene:BGIBMGA013812 transcript:BGIBMGA013812-TA;>gi|164453000|gb|ABY57298.1| carboxylesterase CarE-7 [Bombyx mori];>gi|168823411|ref|NP_001108339.1| integument esterase 1 precursor [Bombyx mori]	yes	no	2	1.0586e-05	77.912	6609200	8926100	0	0	0	3460100
QANYYSDKDITAASK	15	1	1673.79	>gi|66774164|sp|P07856.2|SERI1_BOMMO RecName: Full=Sericin 1; AltName: Full=Silk gum protein; Flags: Precursor;>gi|112984400|ref|NP_001037506.1| sericin 1 precursor [Bombyx mori];>gi|755700|emb|CAA88741.1| sericin1B [Bombyx mori]	no	no	2,3	1.6272e-14	107.82	0	0	23574000	88322000	12130000	19938000
QANYYSDKDITAASKDDSR	19	2	2146.98	>gi|66774164|sp|P07856.2|SERI1_BOMMO RecName: Full=Sericin 1; AltName: Full=Silk gum protein; Flags: Precursor;>gi|112984400|ref|NP_001037506.1| sericin 1 precursor [Bombyx mori];>gi|755700|emb|CAA88741.1| sericin1B [Bombyx mori]	no	no	3	3.919e-05	56.121	0	0	0	4940700	0	0
QAWYSEGAGK	10	0	1095.5	>BGIBMGA003292-PA pep:novel sequence:nscaf2641:21922:28230:+ gene:BGIBMGA003292 transcript:BGIBMGA003292-TA;>gi|195972034|gb|ACG61179.1| serpin-16 [Bombyx mori];>gi|226342892|ref|NP_001139708.1| serine protease inhibitor 16 precursor [Bombyx mori];>gi|195972046|gb|ACG61185.1| serpin-22 [Bombyx mori];>gi|226342906|ref|NP_001139715.1| serine protease inhibitor 22 precursor [Bombyx mori];>gi|1959720…	no	no	1,2	5.9854e-56	287.48	6495600000	7376400000	1728400000	2368300000	1582200000	4751100000
QAYADYHSDPNGGSASAGQSR	21	0	2137.9	>gi|66774164|sp|P07856.2|SERI1_BOMMO RecName: Full=Sericin 1; AltName: Full=Silk gum protein; Flags: Precursor	yes	yes	3	3.704e-05	50.425	0	0	0	3054200	0	2962800
QFQYIMSEATTEKSRFFYR	19	2	2431.16	>BGIBMGA000178-PA pep:novel sequence:nscaf125:1225:9503:+ gene:BGIBMGA000178 transcript:BGIBMGA000178-TA	yes	yes	3	0.0021479	34.498	0	0	0	0	0	0
QGVDADINGIR	11	0	1156.58	CON__P35527	yes	yes	2	0.003391	66.262	23441000	25171000	18201000	0	0	0
QICTEGYGTDK	11	0	1270.55	>gi|512906265|ref|XP_004926153.1| PREDICTED: myrosinase 1-like isoform X1 [Bombyx mori];>gi|512906269|ref|XP_004926154.1| PREDICTED: myrosinase 1-like isoform X2 [Bombyx mori];>BGIBMGA014178-PA pep:novel sequence:nscaf481:245370:251077:+ gene:BGIBMGA014178 transcript:BGIBMGA014178-TA	yes	no	2	2.4828e-10	121.68	152090000	126410000	11600000	0	0	20824000
QICTEGYGTDKK	12	1	1398.64	>gi|512906265|ref|XP_004926153.1| PREDICTED: myrosinase 1-like isoform X1 [Bombyx mori];>gi|512906269|ref|XP_004926154.1| PREDICTED: myrosinase 1-like isoform X2 [Bombyx mori];>BGIBMGA014178-PA pep:novel sequence:nscaf481:245370:251077:+ gene:BGIBMGA014178 transcript:BGIBMGA014178-TA	yes	no	2,3	0	140	0	35279000	0	0	21217000	25112000
QIDISFTAIDGTQSNK	16	0	1736.86	>BGIBMGA003292-PA pep:novel sequence:nscaf2641:21922:28230:+ gene:BGIBMGA003292 transcript:BGIBMGA003292-TA;>gi|195972034|gb|ACG61179.1| serpin-16 [Bombyx mori];>gi|226342892|ref|NP_001139708.1| serine protease inhibitor 16 precursor [Bombyx mori];>gi|195972046|gb|ACG61185.1| serpin-22 [Bombyx mori];>gi|226342906|ref|NP_001139715.1| serine protease inhibitor 22 precursor [Bombyx mori];>gi|1959720…	no	no	2	9.2116e-29	163.8	18732000	16739000	2834100	0	2942400	13859000
QIIDTHSVPK	10	0	1136.62	>gi|512906440|ref|XP_004926197.1| PREDICTED: myrosinase 1-like [Bombyx mori];>BGIBMGA014192-PA pep:novel sequence:nscaf481:1159192:1166087:+ gene:BGIBMGA014192 transcript:BGIBMGA014192-TA	yes	no	2	0.018511	47.844	0	0	17640000	0	0	0
QIIFSSDAVISENISGVIIFHETIYQK	27	0	3050.6	>BGIBMGA013021-PA pep:novel sequence:nscaf3058:5073759:5086886:+ gene:BGIBMGA013021 transcript:BGIBMGA013021-TA;>gi|148298685|ref|NP_001091766.1| fructose 1,6-bisphosphate aldolase [Bombyx mori];>gi|95103026|gb|ABF51454.1| fructose 1,6-bisphosphate aldolase [Bombyx mori]	yes	no	3	1.4904e-07	48.115	4641100	0	0	0	0	0
QISNIQQSISDAEQR	15	0	1715.84	CON__P04264	yes	yes	2	0.0010166	48.177	1504900	1334600	0	0	1155400	3246700
QMCTFTPGK	9	0	1068.47	>gi|229619532|dbj|BAH58096.1| silk gland derived serine protease [Bombyx mori];>gi|229619534|dbj|BAH58097.1| silk gland derived serine protease [Bombyx mori];>gi|239835736|ref|NP_001155191.1| silk gland derived serine protease precursor [Bombyx mori];>gi|512890533|ref|XP_004922529.1| PREDICTED: venom serine protease 34-like [Bombyx mori];>BGIBMGA004445-PA pep:novel sequence:nscaf2795:1108881:1115…	yes	no	2	2.3524e-45	86.136	0	0	0	0	0	0
QPDDATHNIIK	11	0	1250.63	>BGIBMGA000158-PA pep:novel sequence:nscaf1108:2693518:2696851:+ gene:BGIBMGA000158 transcript:BGIBMGA000158-TA;>gi|298717078|gb|ACT66690.2| ecdysone oxidase [Bombyx mori];>gi|300360466|ref|NP_001177919.1| ecdysone oxidase [Bombyx mori]	yes	no	2	1.0469e-05	57.019	0	25261000	0	0	27522000	0
QPIQPVSQEDK	11	0	1267.64	>BGIBMGA004809-PA pep:novel sequence:nscaf2818:1359751:1363370:- gene:BGIBMGA004809 transcript:BGIBMGA004809-TA	yes	yes	2	2.5711e-10	122.69	0	55576000	0	0	12746000	0
QPIQPVSQEDKNDIK	15	1	1737.89	>BGIBMGA004809-PA pep:novel sequence:nscaf2818:1359751:1363370:- gene:BGIBMGA004809 transcript:BGIBMGA004809-TA	yes	yes	2,3	0.0010066	48.899	3257700	0	37349000	0	52796000	0
QQKDGIECCYGVSVK	15	1	1769.81	>gi|164448666|ref|NP_001106745.1| carboxypeptidase inhibitor precursor [Bombyx mori];>gi|95102736|gb|ABF51309.1| carboxypeptidase inhibitor [Bombyx mori]	yes	no	2,3	3.7398e-05	62.378	0	0	109410000	25772000	90251000	24226000
QQYIDVGDR	9	0	1092.52	>BGIBMGA013812-PA pep:novel sequence:nscaf3098:2092946:2103895:- gene:BGIBMGA013812 transcript:BGIBMGA013812-TA;>gi|164453000|gb|ABY57298.1| carboxylesterase CarE-7 [Bombyx mori];>gi|168823411|ref|NP_001108339.1| integument esterase 1 precursor [Bombyx mori]	yes	no	2	2.1773e-05	106.88	832850000	1083700000	776530000	620430000	1921500000	1789200000
QSIEASIAETEGR	13	0	1389.67	CON__P13645;CON__P02535-1	yes	no	2	2.5307e-09	97.86	17671000	7080900	0	0	0	0
QSIEYENQGK	10	0	1194.55	>BGIBMGA004395-PA pep:novel sequence:nscaf2795:1672373:1673164:- gene:BGIBMGA004395 transcript:BGIBMGA004395-TA;>gi|10907|emb|CAA38531.1| 30K protein [Bombyx mori];>gi|266439|sp|Q00801.1|L302_BOMMO RecName: Full=Low molecular mass 30 kDa lipoprotein 21G1; Flags: Precursor;>gi|379046486|gb|AFC87804.1| 30K protein 6 [Bombyx mori];>gi|126418|sp|P09337.1|LP4_BOMMO RecName: Full=Low molecular 30 kDa l…	yes	no	2	1.136e-07	148.91	31057000	27089000	0	4091900	0	0
QSIEYESQGK	10	0	1167.54	>gi|126419|sp|P09338.1|LP5_BOMMO RecName: Full=Low molecular 30 kDa lipoprotein PBMHPC-23; Flags: Precursor;>gi|5896|emb|CAA30437.1| unnamed protein product [Bombyx mori];>gi|154201552|gb|ABS71120.1| 30K lipoprotein precursor [Bombyx mori];>gi|162461355|ref|NP_001095198.2| low molecular 30 kDa lipoprotein PBMHPC-23 precursor [Bombyx mori];>gi|379046496|gb|AFC87809.1| 30K protein 11 [Bombyx mori];…	yes	no	2	0.0082679	70.942	0	17129000	0	0	0	0
QSNTNYADQNSVR	13	0	1495.67	>gi|66774164|sp|P07856.2|SERI1_BOMMO RecName: Full=Sericin 1; AltName: Full=Silk gum protein; Flags: Precursor;>gi|112984400|ref|NP_001037506.1| sericin 1 precursor [Bombyx mori];>gi|755700|emb|CAA88741.1| sericin1B [Bombyx mori]	no	no	2,3	0	263.89	660550000	648850000	726520000	1053400000	932630000	1027600000
QSSAQISSGPEGTSVSSK	18	0	1735.82	>gi|66774164|sp|P07856.2|SERI1_BOMMO RecName: Full=Sericin 1; AltName: Full=Silk gum protein; Flags: Precursor	yes	yes	2	8.0407e-31	126.07	19596000	29957000	5290400	0	15427000	13906000
QSSSSYQSQSYNK	13	0	1492.64	>gi|167860164|ref|NP_001108116.1| sericin 3 precursor [Bombyx mori]	yes	yes	2,3	1.5976e-80	272.5	189070000	95224000	835450000	2609200000	2048800000	2258800000
QSSSSYQSQSYNKDSSSTNESSDGGSGSGR	30	1	3060.24	>gi|167860164|ref|NP_001108116.1| sericin 3 precursor [Bombyx mori]	yes	yes	3	2.6346e-285	107.2	0	0	0	22196000	0	0
QTEKRPAEPDGPVTR	15	2	1679.86	>BGIBMGA013812-PA pep:novel sequence:nscaf3098:2092946:2103895:- gene:BGIBMGA013812 transcript:BGIBMGA013812-TA;>gi|164453000|gb|ABY57298.1| carboxylesterase CarE-7 [Bombyx mori];>gi|168823411|ref|NP_001108339.1| integument esterase 1 precursor [Bombyx mori]	yes	no	3,4	6.6198e-19	119.45	24281000	32770000	0	11857000	66913000	54528000
QYTSECVK	8	0	1013.45	>gi|164448664|ref|NP_001106744.1| antennal binding protein precursor [Bombyx mori];>gi|87248601|gb|ABD36353.1| antennal binding protein [Bombyx mori];>BGIBMGA002626-PA pep:novel sequence:nscaf2529:1442664:1447992:- gene:BGIBMGA002626 transcript:BGIBMGA002626-TA	yes	no	2	4.9557e-46	86.794	0	0	0	0	0	0
REGGICTVAEDCPSDIR	17	1	1933.86	>gi|164448666|ref|NP_001106745.1| carboxypeptidase inhibitor precursor [Bombyx mori];>gi|95102736|gb|ABF51309.1| carboxypeptidase inhibitor [Bombyx mori]	yes	no	3	1.4491e-06	64.507	0	0	8369100	0	10603000	0
RFPDDFIIGTATASYQIEGAWNEDGKGENIWDYITHNNPAAVK	43	2	4823.29	>gi|512934737|ref|XP_004933105.1| PREDICTED: myrosinase 1-like [Bombyx mori]	yes	yes	4	0.00021848	42.524	5788300	0	0	0	0	0
RIDSGADDNQGR	12	1	1302.59	>gi|167860164|ref|NP_001108116.1| sericin 3 precursor [Bombyx mori]	yes	yes	2,3	0.0013839	62.14	9137500	4736400	0	0	0	0
RPAEPDGPVTR	11	1	1193.62	>BGIBMGA013812-PA pep:novel sequence:nscaf3098:2092946:2103895:- gene:BGIBMGA013812 transcript:BGIBMGA013812-TA;>gi|164453000|gb|ABY57298.1| carboxylesterase CarE-7 [Bombyx mori];>gi|168823411|ref|NP_001108339.1| integument esterase 1 precursor [Bombyx mori]	yes	no	1,2,3	1.7811e-71	273.75	17553000000	13188000000	4276100000	7216500000	9624600000	16783000000
RVMESEMMPSGDGQTMVK	18	1	2011.88	>BGIBMGA011266-PA pep:novel sequence:nscaf3026:2396448:2401216:- gene:BGIBMGA011266 transcript:BGIBMGA011266-TA;>gi|134925|sp|P09179.1|SSP1_BOMMO RecName: Full=Sex-specific storage-protein 1; Short=SP 1; AltName: Full=Methionine-rich storage protein; Flags: Precursor;>gi|169234936|ref|NP_001106747.2| sex-specific storage-protein 1 precursor [Bombyx mori];>gi|1335609|emb|CAA31417.1| SP1 [Bombyx mo…	yes	no	3	0.046898	1.5716	0	0	0	2487900	0	0
SAAAAAAGGA	10	0	716.345	>BGIBMGA001358-PA pep:novel sequence:nscaf2053:67457:68161:- gene:BGIBMGA001358 transcript:BGIBMGA001358-TA;>gi|512908785|ref|XP_004926765.1| PREDICTED: glycine-rich cell wall structural protein 1.0-like isoform X1 [Bombyx mori];>gi|512908789|ref|XP_004926766.1| PREDICTED: glycine-rich cell wall structural protein 1.0-like isoform X2 [Bombyx mori];>gi|512938476|ref|XP_004934014.1| PREDICTED: glyc…	yes	no	1	1.5771e-08	164.89	0	0	0	2722300	0	4637800
SADDSATTAKDDIPVAPETSDDKNK	25	2	2590.19	>gi|116272505|gb|ABJ97188.1| hypothetical protein [Bombyx mori];>gi|148298789|ref|NP_001091801.1| uncharacterized protein LOC778506 precursor [Bombyx mori];>BGIBMGA005301-PA pep:novel sequence:nscaf2828:5345544:5346314:- gene:BGIBMGA005301 transcript:BGIBMGA005301-TA	yes	no	3	3.8296e-27	69.071	0	0	4068900	6308500	9168300	8787400
SAEAADGSESTQSASEYSSSQSK	23	0	2292.95	>gi|167860164|ref|NP_001108116.1| sericin 3 precursor [Bombyx mori]	yes	yes	2,3	2.2426e-64	169.84	7074200	7672800	25147000	28111000	60548000	90963000
SAFYFADSFEYTIR	14	0	1715.78	>gi|512924941|ref|XP_004930716.1| PREDICTED: regucalcin-like isoform X1 [Bombyx mori];>BGIBMGA011271-PA pep:novel sequence:nscaf3026:2178539:2181293:- gene:BGIBMGA011271 transcript:BGIBMGA011271-TA;>gi|512924945|ref|XP_004930717.1| PREDICTED: regucalcin-like isoform X2 [Bombyx mori];>gi|512924949|ref|XP_004930718.1| PREDICTED: regucalcin-like isoform X3 [Bombyx mori]	yes	no	2	6.5085e-07	84.566	6387500	2101500	0	0	0	0
SAGSSTSGGSSTYGYSSR	18	0	1697.71	>gi|66774164|sp|P07856.2|SERI1_BOMMO RecName: Full=Sericin 1; AltName: Full=Silk gum protein; Flags: Precursor	yes	yes	2	5.3025e-58	127.78	0	0	34693000	42868000	32933000	29808000
SCIVGGSAESNDEDSDDR	18	0	1911.74	>gi|167860164|ref|NP_001108116.1| sericin 3 precursor [Bombyx mori]	yes	yes	2	4.2351e-39	165.8	0	0	7333500	7197000	12286000	25641000
SCQISCK	7	0	881.374	CON__P35908	yes	yes	2	0.012159	52.716	0	0	0	0	0	0
SCSEPAAYGGGTGSSSK	17	0	1601.66	>gi|114052803|ref|NP_001040277.1| salivary cysteine-rich peptide precursor [Bombyx mori];>gi|87248595|gb|ABD36350.1| salivary cysteine-rich peptide [Bombyx mori];>BGIBMGA004340-PA pep:novel sequence:nscaf2789:1303346:1304973:+ gene:BGIBMGA004340 transcript:BGIBMGA004340-TA	yes	no	2	1.6752e-82	90.654	0	0	13015000	0	0	17083000
SDDQSGIIR	9	0	989.478	>BGIBMGA006423-PA pep:novel sequence:nscaf2853:971877:985734:- gene:BGIBMGA006423 transcript:BGIBMGA006423-TA;>gi|153791206|ref|NP_001093269.1| scolexin precursor [Bombyx mori];>gi|95102830|gb|ABF51356.1| scolexin [Bombyx mori]	yes	no	2	1.3633e-06	130.56	141220000	143380000	8423500	0	31877000	19174000
SDEPCEAGCACK	12	0	1382.49	>gi|512898151|ref|XP_004924329.1| PREDICTED: inducible metalloproteinase inhibitor protein-like [Bombyx mori]	yes	yes	2	1.7815e-08	100.55	0	0	5542000	14054000	17664000	20303000
SDEPCEAGCACKPGYYR	17	1	2018.79	>gi|512898151|ref|XP_004924329.1| PREDICTED: inducible metalloproteinase inhibitor protein-like [Bombyx mori]	yes	yes	2,3	1.2116e-12	96.993	0	0	17129000	67161000	43692000	58762000
SDFGVASTR	9	0	938.446	>gi|112982982|ref|NP_001037088.1| hemolin precursor [Bombyx mori];>gi|258642521|gb|ACQ82817.2| hemolin [Bombyx mori];>gi|41350234|gb|AAS00444.1| hemolin [Bombyx mori];>gi|41350236|gb|AAS00445.1| hemolin [Bombyx mori];>gi|69146821|gb|AAZ03611.1| hemolin [Bombyx mori];>gi|32997082|dbj|BAC79387.1| hemolin [Bombyx mori];>gi|41350232|gb|AAS00443.1| hemolin [Bombyx mori];>BGIBMGA008736-PA pep:novel seq…	yes	no	2	0.014173	56.632	0	38620000	172480000	0	170260000	0
SDIAGPHYIIDR	12	0	1355.68	>BGIBMGA013812-PA pep:novel sequence:nscaf3098:2092946:2103895:- gene:BGIBMGA013812 transcript:BGIBMGA013812-TA;>gi|164453000|gb|ABY57298.1| carboxylesterase CarE-7 [Bombyx mori];>gi|168823411|ref|NP_001108339.1| integument esterase 1 precursor [Bombyx mori]	yes	no	2	1.4137e-05	91.914	0	0	0	0	6403900	13007000
SDVATNAVVK	10	0	1002.53	>BGIBMGA009027-PA pep:novel sequence:nscaf2930:4729291:4734037:+ gene:BGIBMGA009027 transcript:BGIBMGA009027-TA;>gi|356713490|gb|AET36899.1| arylphorin [Bombyx mori];>gi|379327811|gb|AFD02109.1| silkworm storage protein [Bombyx mori];>gi|379698962|ref|NP_001243953.1| transcription factor Sp3 precursor [Bombyx mori];>gi|563320778|pdb|4L37|A Chain A, Sp2-sp3 - A Complex Of Two Storage Proteins From…	yes	no	2	0.0044101	51.927	0	0	0	0	0	0
SEAQSVIEQCK	11	0	1277.59	>gi|164448664|ref|NP_001106744.1| antennal binding protein precursor [Bombyx mori];>gi|87248601|gb|ABD36353.1| antennal binding protein [Bombyx mori];>BGIBMGA002626-PA pep:novel sequence:nscaf2529:1442664:1447992:- gene:BGIBMGA002626 transcript:BGIBMGA002626-TA;>BGIBMGA002627-PA pep:novel sequence:nscaf2529:1429329:1433213:- gene:BGIBMGA002627 transcript:BGIBMGA002627-TA;>gi|512931594|ref|XP_0049…	yes	no	2	2.605e-10	175.49	0	0	107970000	212110000	241280000	244180000
SEAQSVIEQCKDK	13	1	1520.71	>gi|164448664|ref|NP_001106744.1| antennal binding protein precursor [Bombyx mori];>gi|87248601|gb|ABD36353.1| antennal binding protein [Bombyx mori];>BGIBMGA002626-PA pep:novel sequence:nscaf2529:1442664:1447992:- gene:BGIBMGA002626 transcript:BGIBMGA002626-TA	yes	no	2,3	3.4395e-29	199.31	0	0	57500000	81867000	173170000	169600000
SECVNCFHK	9	0	1179.48	>BGIBMGA009092-PA pep:novel sequence:nscaf2931:894015:896376:+ gene:BGIBMGA009092 transcript:BGIBMGA009092-TA	yes	yes	2,3	1.2731e-05	132.9	0	0	25741000	169510000	107340000	217760000
SEDEVVGVNQIAYEK	15	0	1678.81	>BGIBMGA003292-PA pep:novel sequence:nscaf2641:21922:28230:+ gene:BGIBMGA003292 transcript:BGIBMGA003292-TA;>gi|195972034|gb|ACG61179.1| serpin-16 [Bombyx mori];>gi|226342892|ref|NP_001139708.1| serine protease inhibitor 16 precursor [Bombyx mori]	yes	no	2	5.3425e-171	202.4	60224000	0	18688000	11719000	46417000	58317000
SEDEVVNVNQAVNTNINTK	19	0	2087.01	>gi|195972038|gb|ACG61181.1| serpin-18 [Bombyx mori];>gi|226342898|ref|NP_001139711.1| serine protease inhibitor 18 precursor [Bombyx mori]	no	no	2,3	1.7657e-111	284.57	190070000	140600000	0	0	8356700	51522000
SEFPPAYR	8	0	965.461	>gi|512890758|ref|XP_004922568.1| PREDICTED: microvitellogenin-like [Bombyx mori];>BGIBMGA004476-PA pep:novel sequence:nscaf2795:2342414:2343334:+ gene:BGIBMGA004476 transcript:BGIBMGA004476-TA;>gi|512938651|ref|XP_004934056.1| PREDICTED: microvitellogenin-like, partial [Bombyx mori];>gi|379046532|gb|AFC87827.1| 30K protein 29, partial [Bombyx mori];>gi|379046526|gb|AFC87824.1| 30K protein 26 [Bo…	yes	no	1,2	0.02165	77.674	115130000	69981000	69369000	30338000	0	118970000
SEISEIRR	8	1	988.53	CON__P02533;CON__Q9QWL7;CON__Q04695	yes	no	2	0.017797	71.379	0	0	5698400	0	13086000	0
SEITEIRR	8	1	1002.55	CON__P13645;CON__P02535-1	yes	no	2,3	0.0014808	103.74	27790000	56060000	0	51797000	98660000	0
SEREDNVYK	9	1	1138.53	>BGIBMGA013201-PA pep:novel sequence:nscaf3063:222114:231737:- gene:BGIBMGA013201 transcript:BGIBMGA013201-TA;>gi|118500449|gb|ABK97426.1| 14-3-3 epsilon protein [Bombyx mori];>gi|148298752|ref|NP_001091764.1| 14-3-3 epsilon protein [Bombyx mori];>gi|189086228|dbj|BAG38534.1| 14-3-3 epsilon [Bombyx mori];>gi|95102932|gb|ABF51407.1| tyrosine 3-monooxygenase/tryptophan 5-monooxygenase activation pr…	yes	no	2	9.3149e-13	61.161	0	0	0	0	0	0
SEVITNVVNK	10	0	1101.6	>BGIBMGA004396-PA pep:novel sequence:nscaf2795:1656058:1656828:- gene:BGIBMGA004396 transcript:BGIBMGA004396-TA;>BGIBMGA004397-PA pep:novel sequence:nscaf2795:1644958:1645728:- gene:BGIBMGA004397 transcript:BGIBMGA004397-TA;>gi|10909|emb|CAA38533.1| 30K protein [Bombyx mori];>gi|266438|sp|Q00802.1|L301_BOMMO RecName: Full=Low molecular mass 30 kDa lipoprotein 19G1; Flags: Precursor;>gi|312597592|…	yes	no	2	0.048593	34.532	0	0	0	3963900	0	0
SFEPIPDEPR	10	0	1185.57	>BGIBMGA000013-PA pep:novel sequence:nscaf1071:722003:731188:- gene:BGIBMGA000013 transcript:BGIBMGA000013-TA;>gi|512906099|ref|XP_004926112.1| PREDICTED: uncharacterized protein LOC101740726 [Bombyx mori]	yes	no	2	0.0032138	33.866	0	0	0	0	0	0
SFNDGDASADYQTK	14	0	1517.63	>gi|282848475|gb|ADA84147.1| sericin 2 precursor [Bombyx mori]	yes	yes	2	1.9108e-05	71.692	0	0	3323200	5342300	4612600	6196000
SGDAYPHFR	9	0	1048.47	>BGIBMGA012994-PA pep:novel sequence:nscaf3058:4180230:4218615:+ gene:BGIBMGA012994 transcript:BGIBMGA012994-TA;>gi|512917546|ref|XP_004928913.1| PREDICTED: vanin-like protein 1-like [Bombyx mori]	yes	no	2,3	0.00071492	78.516	0	0	25868000	0	70184000	62277000
SGETEDTFIADIVVGISTGQIK	22	0	2279.15	>BGIBMGA005493-PA pep:novel sequence:nscaf2828:4554720:4562664:+ gene:BGIBMGA005493 transcript:BGIBMGA005493-TA;>gi|119381542|gb|ABL73887.1| enolase [Bombyx mori];>gi|148298800|ref|NP_001091831.1| enolase [Bombyx mori];>gi|158451613|gb|ABW39167.1| putative enolase protein [Bombyx mori]	yes	no	2	2.0922e-05	33.348	0	0	0	0	0	0
SGGGGGGGIGSGGSIR	16	0	1231.59	CON__P35527	yes	yes	2	1.3798e-32	180.06	184150000	193820000	65473000	113350000	119020000	106500000
SGNCVPVAECSK	12	0	1306.56	>BGIBMGA009073-PA pep:novel sequence:nscaf2931:919347:920110:- gene:BGIBMGA009073 transcript:BGIBMGA009073-TA;>gi|449040186|gb|AGE81791.1| serine protease inhibitor [Bombyx mori];>gi|525343458|ref|NP_001266345.1| fungal protease inhibitor F-like precursor [Bombyx mori]	yes	no	2	3.3435e-09	68.83	0	0	0	0	11347000	16468000
SIEDTKNR	8	1	961.483	CON__P35527	yes	yes	2	0.027274	61.999	0	2979500	0	0	0	0
SIEFDDIK	8	0	965.471	>BGIBMGA002689-PA pep:novel sequence:nscaf2529:2633940:2634155:+ gene:BGIBMGA002689 transcript:BGIBMGA002689-TA;>gi|112983118|ref|NP_001037045.1| seroin 1 precursor [Bombyx mori];>gi|19070653|gb|AAL83945.1|AF352584_1 seroin 1 [Bombyx mori]	yes	no	1	0.00039578	130.27	0	0	10161000	5794400	4118400	0
SIEYESQGQGSIVQNVVNNIIIDKR	25	1	2802.45	>gi|126416|sp|P09335.1|LP2_BOMMO RecName: Full=Low molecular 30 kDa lipoprotein PBMHP-12; Flags: Precursor;>gi|156119320|ref|NP_001095196.1| low molecular 30 kDa lipoprotein PBMHP-12 precursor [Bombyx mori];>gi|379046488|gb|AFC87805.1| 30K protein 7 [Bombyx mori];>gi|5886|emb|CAA30433.1| 30K lipoprotein precursor [Bombyx mori];>BGIBMGA004399-PA pep:novel sequence:nscaf2795:1629929:1630699:- gene:…	yes	no	3	4.0604e-08	31.775	0	0	0	0	0	0
SIGHEYNYK	9	0	1109.51	>BGIBMGA005831-PA pep:novel sequence:nscaf2838:2457249:2458118:+ gene:BGIBMGA005831 transcript:BGIBMGA005831-TA;>BGIBMGA005829-PA pep:novel sequence:nscaf2838:2446388:2446813:+ gene:BGIBMGA005829 transcript:BGIBMGA005829-TA;>gi|512939390|ref|XP_004934228.1| PREDICTED: 15-hydroxyprostaglandin dehydrogenase [NAD(+)]-like, partial [Bombyx mori];>BGIBMGA005832-PA pep:novel sequence:nscaf2838:2460302:…	no	no	2	8.8666e-07	174.86	45074000	53681000	83608000	123430000	199590000	282170000
SIGSSSEPSEKK	12	1	1234.6	>BGIBMGA003852-PA pep:novel sequence:nscaf2734:1332903:1415287:- gene:BGIBMGA003852 transcript:BGIBMGA003852-TA	yes	yes	2	0.0054804	53.567	0	0	0	13510000	0	0
SIIEGEGSSGGGGR	14	0	1261.59	CON__P13645	yes	yes	2	1.9876e-20	131.36	265660000	366210000	67686000	0	69319000	56437000
SIVGIGGTK	9	0	830.486	CON__P35908	yes	yes	1	0.018253	59.8	0	5602000	0	0	0	0
SIVNIGGSK	9	0	873.492	CON__P04264	yes	yes	1	0.00015373	152.34	17249000	23208000	4193300	5062500	7987500	11581000
SIVVGSDGR	9	0	888.466	>BGIBMGA005240-PA pep:novel sequence:nscaf2827:2128701:2134273:- gene:BGIBMGA005240 transcript:BGIBMGA005240-TA;>gi|254047522|gb|ACT64133.1| alpha-amylase [Bombyx mori];>gi|290560875|ref|NP_001166624.1| alpha-amylase precursor [Bombyx mori]	yes	no	2	0.015647	55.567	96459000	70487000	0	0	0	0
SKAEAESIYQSK	12	1	1339.66	CON__P04264	yes	yes	2,3	7.4577e-74	264.28	262220000	206700000	48761000	47306000	115740000	160390000
SKEEAEAIYHSK	12	1	1390.67	CON__P35908	yes	yes	2,3	1.5853e-08	102.45	0	0	10260000	0	22612000	0
SPSKEISEPSR	11	1	1215.61	>gi|512930453|ref|XP_004932071.1| PREDICTED: uncharacterized protein LOC101741319 [Bombyx mori]	yes	yes	2	2.559e-05	63.624	0	0	0	17979000	0	0
SPYDDI	6	0	708.297	>gi|512906440|ref|XP_004926197.1| PREDICTED: myrosinase 1-like [Bombyx mori];>BGIBMGA014192-PA pep:novel sequence:nscaf481:1159192:1166087:+ gene:BGIBMGA014192 transcript:BGIBMGA014192-TA	yes	no	1	0.014047	154.91	0	271310000	0	0	0	0
SQSCPSDEPCEVGCVCK	17	0	1997.76	>gi|512898143|ref|XP_004924327.1| PREDICTED: tenascin-like [Bombyx mori];>BGIBMGA010889-PA pep:novel sequence:nscaf3005:1095501:1101081:+ gene:BGIBMGA010889 transcript:BGIBMGA010889-TA	yes	no	2	6.2878e-29	152.68	0	0	23890000	36985000	19590000	30045000
SQSCPSDEPCEVGCVCKR	18	1	2153.86	>gi|512898143|ref|XP_004924327.1| PREDICTED: tenascin-like [Bombyx mori];>BGIBMGA010889-PA pep:novel sequence:nscaf3005:1095501:1101081:+ gene:BGIBMGA010889 transcript:BGIBMGA010889-TA	yes	no	3	2.2929e-15	97.579	0	0	0	9702400	6978800	14611000
SQSGSFIGSWMETR	14	0	1571.7	>BGIBMGA013812-PA pep:novel sequence:nscaf3098:2092946:2103895:- gene:BGIBMGA013812 transcript:BGIBMGA013812-TA;>gi|164453000|gb|ABY57298.1| carboxylesterase CarE-7 [Bombyx mori];>gi|168823411|ref|NP_001108339.1| integument esterase 1 precursor [Bombyx mori]	yes	no	2	0.033835	34.302	0	0	0	0	0	4664900
SQYEQIAEQNR	11	0	1364.63	CON__P13645	yes	yes	2	1.6335e-08	158.05	27193000	11959000	22430000	33449000	41514000	45869000
SQYEQIAEQNRK	12	1	1492.73	CON__P13645	yes	yes	2,3	5.5743e-18	184.98	15327000	13941000	85374000	78122000	61622000	16502000
SSEIPDAEAK	10	0	1045.49	>gi|116272505|gb|ABJ97188.1| hypothetical protein [Bombyx mori];>gi|148298789|ref|NP_001091801.1| uncharacterized protein LOC778506 precursor [Bombyx mori];>BGIBMGA005301-PA pep:novel sequence:nscaf2828:5345544:5346314:- gene:BGIBMGA005301 transcript:BGIBMGA005301-TA	yes	no	1,2	2.5272e-07	109.42	0	0	191040000	381740000	272140000	0
SSEQEIIKPK	10	1	1157.63	>BGIBMGA012965-PA pep:novel sequence:nscaf3058:2809955:2813606:+ gene:BGIBMGA012965 transcript:BGIBMGA012965-TA	yes	yes	2	0.0088762	66.056	3378500	0	0	0	0	0
SSHSQESDAYYNSSPDGSYNAGTR	24	0	2579.04	>gi|66774164|sp|P07856.2|SERI1_BOMMO RecName: Full=Sericin 1; AltName: Full=Silk gum protein; Flags: Precursor;>gi|112984400|ref|NP_001037506.1| sericin 1 precursor [Bombyx mori];>gi|755700|emb|CAA88741.1| sericin1B [Bombyx mori]	no	no	3	0.00096163	36.576	0	0	5103100	0	3549200	0
SSNSNVQSDEKSASQSSSSR	20	1	2070.91	>gi|66774164|sp|P07856.2|SERI1_BOMMO RecName: Full=Sericin 1; AltName: Full=Silk gum protein; Flags: Precursor	yes	yes	3	1.0466e-50	169.19	17368000	13986000	0	2531200	0	4394800
SSSSSQGQSASSSSSDEK	18	0	1731.7	>gi|167860164|ref|NP_001108116.1| sericin 3 precursor [Bombyx mori]	yes	no	2	5.1491e-11	80.638	0	0	0	1744500	0	0
SSTISDETNISDGFR	15	0	1627.73	>BGIBMGA007546-PA pep:novel sequence:nscaf2887:175299:178005:- gene:BGIBMGA007546 transcript:BGIBMGA007546-TA;>gi|512899311|ref|XP_004924612.1| PREDICTED: esterase FE4-like [Bombyx mori]	yes	no	2	1.6071e-14	107.61	15314000	18145000	0	0	4892900	10234000
STAISMFFEIEEKDIVFITNPDQR	24	1	2829.39	>gi|103058022|gb|ABF71565.1| translation elongation factor 2 [Bombyx mori];>gi|112983010|ref|NP_001037593.1| translation elongation factor 2 isoform 1 [Bombyx mori];>gi|122096234|sp|Q1HPK6.1|EF2_BOMMO RecName: Full=Translation elongation factor 2; Short=EF-2;>gi|281371488|ref|NP_001163865.1| translation elongation factor 2 isoform 2 [Bombyx mori];>gi|334855073|gb|AEH16569.1| elongation factor 2 […	yes	no	3	1.0931e-37	119.79	10288000	0	0	4576500	0	3841700
STCVVSEDQPPR	12	0	1373.62	>gi|512925198|ref|XP_004930780.1| PREDICTED: uncharacterized protein LOC101741978 [Bombyx mori];>BGIBMGA011399-PA pep:novel sequence:nscaf3026:5620062:5620738:+ gene:BGIBMGA011399 transcript:BGIBMGA011399-TA	yes	no	2	7.2807e-14	124.12	0	0	38380000	11442000	41671000	28870000
STEPAPEYR	9	0	1048.48	>gi|512905378|ref|XP_004925929.1| PREDICTED: peroxidase-like [Bombyx mori];>BGIBMGA012740-PA pep:novel sequence:nscaf3056:80571:91505:+ gene:BGIBMGA012740 transcript:BGIBMGA012740-TA	yes	no	1,2	9.7053e-10	139.74	2754900000	3003400000	144160000	167120000	274870000	318730000
STGAPISACR	10	0	1018.49	>BGIBMGA014360-PA pep:novel sequence:scaffold316:4319:5799:+ gene:BGIBMGA014360 transcript:BGIBMGA014360-TA;>gi|115526910|gb|ABJ09465.1| immune-related protein [Bombyx mori];>gi|121950233|sp|Q008X1.1|DFP_BOMMO RecName: Full=Putative defense protein; Flags: Precursor;>gi|148298841|ref|NP_001091819.1| putative defense protein precursor [Bombyx mori];>gi|325660637|gb|ADZ40416.1| Immune-related prote…	yes	no	2	1.3401e-09	142	292170000	288500000	28741000	46400000	62532000	68233000
STHFVEPNDR	10	0	1200.55	>gi|512908739|ref|XP_004926755.1| PREDICTED: uncharacterized protein LOC101742057 [Bombyx mori];>BGIBMGA002366-PA pep:novel sequence:nscaf2398:749467:752306:+ gene:BGIBMGA002366 transcript:BGIBMGA002366-TA	yes	no	3	0.0060804	33.961	0	0	0	0	0	0
STMQEINSR	9	0	1064.49	CON__P35527	yes	yes	2	3.7642e-12	146.88	2344300000	2089700000	165220000	158860000	184890000	86601000
SVDSMIEGGK	10	0	1021.48	>gi|114053115|ref|NP_001040122.1| EN protein binding/engrailed nuclear homeoprotein-regulated protein [Bombyx mori];>gi|87248125|gb|ABD36115.1| EN protein binding/engrailed nuclear homeoprotein-regulated protein [Bombyx mori]	yes	no	2	0.00626	38.783	0	0	0	0	21702000	0
SVNDNQCIPAK	11	0	1244.58	>gi|512903709|ref|XP_004925684.1| PREDICTED: SCO-spondin-like [Bombyx mori];>BGIBMGA006235-PA pep:novel sequence:nscaf2851:1089671:1100598:- gene:BGIBMGA006235 transcript:BGIBMGA006235-TA	yes	no	2	1.9149e-10	115.18	0	0	32544000	57473000	52817000	63472000
SYDSGCDCDQNSSHHDDSNDGGSGCGSEK	29	0	3133.06	>BGIBMGA001213-PA pep:novel sequence:nscaf1898:9580865:9583162:+ gene:BGIBMGA001213 transcript:BGIBMGA001213-TA	yes	yes	3,4	8.6326e-199	320.36	0	0	30045000	124690000	475400000	665720000
SYDSGCDCDQNSSHHDDSNDGGSGCGSEKK	30	1	3261.15	>BGIBMGA001213-PA pep:novel sequence:nscaf1898:9580865:9583162:+ gene:BGIBMGA001213 transcript:BGIBMGA001213-TA	yes	yes	3,4,5	9.8326e-165	289.66	0	0	0	105050000	105980000	489430000
SYEIPDGQVITIGNER	16	0	1789.88	>BGIBMGA013945-PA pep:novel sequence:nscaf3099:9944:11074:+ gene:BGIBMGA013945 transcript:BGIBMGA013945-TA;>gi|113216|sp|P07836.1|ACT1_BOMMO RecName: Full=Actin, muscle-type A1; Flags: Precursor;>gi|113231|sp|P07837.1|ACT2_BOMMO RecName: Full=Actin, muscle-type A2; Flags: Precursor;>gi|1737056|gb|AAC47446.1| Actin A3 [Bombyx mori];>gi|1790884|gb|AAC47432.1| actin A4 [Bombyx mori];>gi|187281814|re…	yes	no	2	2.0956e-05	61.097	0	0	0	0	1877200	0
SYESTITDR	9	0	1070.49	>gi|229619532|dbj|BAH58096.1| silk gland derived serine protease [Bombyx mori];>gi|229619534|dbj|BAH58097.1| silk gland derived serine protease [Bombyx mori];>gi|239835736|ref|NP_001155191.1| silk gland derived serine protease precursor [Bombyx mori];>gi|512890533|ref|XP_004922529.1| PREDICTED: venom serine protease 34-like [Bombyx mori];>BGIBMGA004445-PA pep:novel sequence:nscaf2795:1108881:1115…	yes	no	2	0.018234	52.579	0	0	0	25397000	46225000	0
SYSNDTAFGSK	11	0	1175.51	>BGIBMGA008268-PA pep:novel sequence:nscaf2901:429823:485199:+ gene:BGIBMGA008268 transcript:BGIBMGA008268-TA;>gi|512905502|ref|XP_004925960.1| PREDICTED: xanthine dehydrogenase-like [Bombyx mori]	yes	no	2	2.5969e-07	99.752	14019000	32268000	0	0	0	0
TCQPGQEFR	9	0	1121.49	>gi|512910875|ref|XP_004927278.1| PREDICTED: uncharacterized protein LOC101741107 [Bombyx mori]	yes	yes	2	4.7233e-05	84.213	0	0	0	28281000	24229000	0
TDGSEQTIAEGR	12	0	1262.57	>BGIBMGA001798-PA pep:novel sequence:nscaf2176:2710236:2738170:+ gene:BGIBMGA001798 transcript:BGIBMGA001798-TA	yes	yes	2	1.4617e-08	102.66	10879000	0	0	0	0	0
TGSAGGTDEDSDDSSGATK	19	0	1756.69	>gi|167860164|ref|NP_001108116.1| sericin 3 precursor [Bombyx mori]	yes	no	2	5.0975e-05	53.278	0	2027300	0	2511600	0	6503800
TGSAGGTDEDSDDSSGATKGNSSK	24	1	2229.91	>gi|167860164|ref|NP_001108116.1| sericin 3 precursor [Bombyx mori]	yes	no	3	0.0015715	32.081	0	4871100	0	0	0	0
THVAGDNEQYTGESK	15	0	1634.72	>BGIBMGA002689-PA pep:novel sequence:nscaf2529:2633940:2634155:+ gene:BGIBMGA002689 transcript:BGIBMGA002689-TA;>gi|112983118|ref|NP_001037045.1| seroin 1 precursor [Bombyx mori];>gi|19070653|gb|AAL83945.1|AF352584_1 seroin 1 [Bombyx mori]	yes	no	2,3	2.6683e-134	308.04	18811000	0	263680000	423890000	319360000	590890000
TIATQGEDVTIPCK	14	0	1531.76	>gi|112982982|ref|NP_001037088.1| hemolin precursor [Bombyx mori];>gi|258642521|gb|ACQ82817.2| hemolin [Bombyx mori];>gi|41350234|gb|AAS00444.1| hemolin [Bombyx mori];>gi|41350236|gb|AAS00445.1| hemolin [Bombyx mori];>gi|69146821|gb|AAZ03611.1| hemolin [Bombyx mori];>gi|41350232|gb|AAS00443.1| hemolin [Bombyx mori];>BGIBMGA008736-PA pep:novel sequence:nscaf2916:817626:822694:- gene:BGIBMGA008736 …	yes	no	2	1.3847e-07	86.291	0	0	0	22655000	14978000	32469000
TIDGMATTK	9	0	936.459	>BGIBMGA011646-PA pep:novel sequence:nscaf3031:3169300:3186954:- gene:BGIBMGA011646 transcript:BGIBMGA011646-TA;>gi|139004970|dbj|BAF52531.1| beta-N-acetylglucosaminidase 1 [Bombyx mori];>gi|145651816|ref|NP_001078833.1| beta-N-acetylglucosaminidase 1 precursor [Bombyx mori]	yes	no	1,2	9.25e-10	209.19	700030000	841260000	0	0	168300000	185390000
TIDGQTCVR	9	0	1048.5	>gi|512905537|ref|XP_004925969.1| PREDICTED: transmembrane protease serine 9-like [Bombyx mori];>BGIBMGA008280-PA pep:novel sequence:nscaf2901:1255939:1270547:+ gene:BGIBMGA008280 transcript:BGIBMGA008280-TA;>gi|380713852|gb|AFD99127.1| chymotrypsin-like proteinase [Bombyx mori]	yes	no	2	0.0037457	82.287	719440000	821460000	19069000	0	0	0
TIEIEGK	7	0	788.428	>gi|512908375|ref|XP_004926666.1| PREDICTED: alaserpin-like [Bombyx mori];>gi|195972050|gb|ACG61187.1| serpin-24 [Bombyx mori];>BGIBMGA008829-PA pep:novel sequence:nscaf2925:450509:458546:+ gene:BGIBMGA008829 transcript:BGIBMGA008829-TA	yes	no	1	0.0077004	163.84	188390000	0	0	0	79642000	34381000
TIIDIDNTR	9	0	1059.56	CON__P35527	yes	yes	2	0.016974	54.608	79204000	82541000	12894000	0	31209000	22487000
TIIEENGCR	9	0	1090.51	>BGIBMGA004809-PA pep:novel sequence:nscaf2818:1359751:1363370:- gene:BGIBMGA004809 transcript:BGIBMGA004809-TA	yes	yes	2	1.9507e-05	107.47	71978000	81054000	6763700	0	0	0
TIIEGEESR	9	0	1032.51	CON__P04264	no	no	2	0.007539	76.465	26625000	920300000	102160000	0	115600000	0
TIQFVDWCPTGFK	13	0	1597.76	>BGIBMGA002103-PA pep:novel sequence:nscaf2210:2166739:2168091:+ gene:BGIBMGA002103 transcript:BGIBMGA002103-TA;>BGIBMGA013413-PA pep:novel sequence:nscaf3072:975648:977719:+ gene:BGIBMGA013413 transcript:BGIBMGA013413-TA;>gi|112983481|ref|NP_001036884.1| tubulin alpha chain [Bombyx mori];>gi|112983501|ref|NP_001036885.1| alpha-tubulin [Bombyx mori];>gi|1729841|sp|P52273.1|TBA_BOMMO RecName: Full…	yes	no	2	0.0016983	59.185	0	0	0	0	7271500	0
TKNEATATIIDR	12	1	1331.7	>BGIBMGA012994-PA pep:novel sequence:nscaf3058:4180230:4218615:+ gene:BGIBMGA012994 transcript:BGIBMGA012994-TA;>gi|512917546|ref|XP_004928913.1| PREDICTED: vanin-like protein 1-like [Bombyx mori]	yes	no	2	3.968e-13	142.57	66901000	79102000	0	0	0	0
TNAENEFVTIK	11	0	1264.63	CON__P04264	yes	yes	2	0.0025735	72.958	51948000	0	37543000	33239000	24722000	42449000
TNAENEFVTIKK	12	1	1392.72	CON__P04264	yes	yes	2	3.7882e-13	112.5	14113000	0	13290000	15335000	17538000	17992000
TQNDAEIAEIFR	12	0	1405.68	>BGIBMGA014145-PA pep:novel sequence:nscaf481:973034:982617:- gene:BGIBMGA014145 transcript:BGIBMGA014145-TA;>gi|512906421|ref|XP_004926192.1| PREDICTED: myrosinase 1-like, partial [Bombyx mori]	yes	no	2	0.00023674	81.431	37385000	25077000	2418700	0	0	9566400
TSDMTFMAR	9	0	1058.45	>BGIBMGA011266-PA pep:novel sequence:nscaf3026:2396448:2401216:- gene:BGIBMGA011266 transcript:BGIBMGA011266-TA;>gi|134925|sp|P09179.1|SSP1_BOMMO RecName: Full=Sex-specific storage-protein 1; Short=SP 1; AltName: Full=Methionine-rich storage protein; Flags: Precursor;>gi|169234936|ref|NP_001106747.2| sex-specific storage-protein 1 precursor [Bombyx mori];>gi|1335609|emb|CAA31417.1| SP1 [Bombyx mo…	yes	no	2	0.00010751	98.033	17934000	11503000	0	0	0	0
TSGGSSTYGYSSSHR	15	0	1532.65	>gi|66774164|sp|P07856.2|SERI1_BOMMO RecName: Full=Sericin 1; AltName: Full=Silk gum protein; Flags: Precursor	yes	yes	3	6.0292e-12	63.037	0	0	0	0	0	0
TSQSAAEAMDR	11	0	1165.5	>BGIBMGA007254-PA pep:novel sequence:nscaf2876:1468979:1482896:- gene:BGIBMGA007254 transcript:BGIBMGA007254-TA;>gi|112984054|ref|NP_001037422.1| yellow-d precursor [Bombyx mori];>gi|379046450|gb|AFC87786.1| yellow-d [Bombyx mori];>gi|86450717|gb|ABC96694.1| yellow-d [Bombyx mori]	yes	no	2	2.8274e-213	105.46	0	0	0	0	0	0
TVDYSDTVK	9	0	1026.49	>gi|512908375|ref|XP_004926666.1| PREDICTED: alaserpin-like [Bombyx mori];>gi|195972050|gb|ACG61187.1| serpin-24 [Bombyx mori];>BGIBMGA008828-PA pep:novel sequence:nscaf2925:445169:447682:+ gene:BGIBMGA008828 transcript:BGIBMGA008828-TA	yes	no	1,2	0.00012329	141.02	2486000000	2625100000	113450000	75452000	13831000	258730000
TVFESIDIGWQIIR	14	0	1675.89	>BGIBMGA002241-PA pep:novel sequence:nscaf2330:3839567:3848120:- gene:BGIBMGA002241 transcript:BGIBMGA002241-TA;>gi|190407685|gb|ACE78271.1| vacuolar ATPase B subunit [Bombyx mori];>gi|118500417|gb|ABK97410.1| vacuolar ATP synthase subunit B [Bombyx mori];>gi|148298717|ref|NP_001091828.1| vacuolar ATP synthase subunit B [Bombyx mori]	yes	no	2	1.0655e-15	114.56	4319100	0	0	0	0	0
TVSSGGVSEITNDGK	15	0	1449.69	>BGIBMGA002689-PA pep:novel sequence:nscaf2529:2633940:2634155:+ gene:BGIBMGA002689 transcript:BGIBMGA002689-TA;>gi|112983118|ref|NP_001037045.1| seroin 1 precursor [Bombyx mori];>gi|19070653|gb|AAL83945.1|AF352584_1 seroin 1 [Bombyx mori]	yes	no	2	7.5088e-39	206.49	0	0	258100000	378750000	6495700	271590000
TYIETPAFEEK	11	0	1326.63	>gi|112982982|ref|NP_001037088.1| hemolin precursor [Bombyx mori];>gi|258642521|gb|ACQ82817.2| hemolin [Bombyx mori];>gi|41350234|gb|AAS00444.1| hemolin [Bombyx mori];>gi|41350236|gb|AAS00445.1| hemolin [Bombyx mori];>gi|69146821|gb|AAZ03611.1| hemolin [Bombyx mori];>gi|32997082|dbj|BAC79387.1| hemolin [Bombyx mori];>gi|41350232|gb|AAS00443.1| hemolin [Bombyx mori];>BGIBMGA008736-PA pep:novel seq…	yes	no	2	0.047725	33.057	0	0	0	5675400	0	0
VAIENIQSEEWDAVFGAIWESEQFK	25	0	2924.39	>gi|512887370|ref|XP_004921913.1| PREDICTED: uncharacterized protein LOC101743760 [Bombyx mori];>BGIBMGA005024-PA pep:novel sequence:nscaf2823:3669255:3671587:- gene:BGIBMGA005024 transcript:BGIBMGA005024-TA;>BGIBMGA005025-PA pep:novel sequence:nscaf2823:3666438:3667349:- gene:BGIBMGA005025 transcript:BGIBMGA005025-TA	yes	no	3	6.6323e-38	118.37	13950000	0	0	0	0	0
VATVSIPR	8	0	841.502	CON__P00761	yes	yes	2	0.01296	84.476	1028800000	715500000	6938700000	7912100000	8381100000	10242000000
VDAATIEK	8	0	845.449	>gi|112983926|ref|NP_001037402.1| arginine kinase [Bombyx mori];>gi|164506967|gb|ABY59719.1| arginine kinase [Bombyx mori];>gi|204324083|gb|ACI01048.1| arginine kinase [Bombyx mori];>gi|408535163|dbj|BAM62791.1| arginine kinase isoform 1 [Bombyx mori];>gi|82658675|gb|ABB88514.1| arginine kinase [Bombyx mori];>gi|87248459|gb|ABD36282.1| arginine kinase [Bombyx mori]	yes	no	1	0.0068165	96.711	4008500	5638300	0	0	0	0
VDPEIQNVK	9	0	1040.55	CON__P35908	no	no	2	0.00057198	93.178	114490000	196870000	28219000	0	25099000	0
VEIIANDQGNR	11	0	1227.62	>BGIBMGA006313-PA pep:novel sequence:nscaf2852:1314320:1317268:+ gene:BGIBMGA006313 transcript:BGIBMGA006313-TA;>gi|112984012|ref|NP_001036837.1| heat shock 70 kD protein cognate precursor [Bombyx mori];>gi|219810306|gb|ACL36369.1| heat shock protein 70 [Bombyx mori];>gi|219810308|gb|ACL36370.1| heat shock protein 70 [Bombyx mori];>gi|3426021|dbj|BAA32395.1| heat shock 70 kD protein cognate [Bomb…	yes	no	2	0.0042076	58.676	0	6247200	0	0	0	0
VEPEVGEVINKK	12	1	1339.73	>BGIBMGA009799-PA pep:novel sequence:nscaf2964:4306101:4319910:+ gene:BGIBMGA009799 transcript:BGIBMGA009799-TA;>gi|512935633|ref|XP_004933321.1| PREDICTED: aldose reductase-like isoform X1 [Bombyx mori];>gi|512935637|ref|XP_004933322.1| PREDICTED: aldose reductase-like isoform X2 [Bombyx mori]	yes	no	2	0.013334	44.299	0	0	1323300	0	3208000	0
VGTITQNPDPK	11	0	1168.61	>gi|112984100|ref|NP_001037430.1| yellow-b precursor [Bombyx mori];>gi|379046446|gb|AFC87784.1| yellow-b [Bombyx mori];>gi|86450725|gb|ABC96698.1| yellow-b [Bombyx mori];>BGIBMGA007072-PA pep:novel sequence:nscaf2865:1675433:1676776:+ gene:BGIBMGA007072 transcript:BGIBMGA007072-TA	yes	no	2	1.0914e-07	107.03	69905000	72978000	9193200	13623000	20918000	0
VICANEVGR	9	0	1016.51	>BGIBMGA001320-PA pep:novel sequence:nscaf1962:223924:228029:+ gene:BGIBMGA001320 transcript:BGIBMGA001320-TA;>gi|512910309|ref|XP_004927140.1| PREDICTED: trypsin, alkaline C-like [Bombyx mori]	yes	no	2	0.0084332	76.465	198530000	208240000	0	0	75694000	0
VIEGMDVVQK	10	0	1116.58	>gi|114052472|ref|NP_001040479.1| peptidylprolyl isomerase B precursor [Bombyx mori];>gi|95103068|gb|ABF51475.1| peptidylprolyl isomerase B [Bombyx mori];>BGIBMGA004059-PA pep:novel sequence:nscaf2767:41620:44493:+ gene:BGIBMGA004059 transcript:BGIBMGA004059-TA;>gi|175363395|gb|ACB72457.1| PPIase B [Bombyx mori]	yes	no	2	0.001845	54.608	0	0	0	0	0	0
VIGYTAWTIMDNFEWR	16	0	2000.95	>BGIBMGA003512-PA pep:novel sequence:nscaf2674:4057434:4063096:- gene:BGIBMGA003512 transcript:BGIBMGA003512-TA;>gi|112983036|ref|NP_001037073.1| glucosidase precursor [Bombyx mori];>gi|30142168|gb|AAP13852.1| glucosidase [Bombyx mori]	yes	no	2	1.5706e-17	61.732	5887000	0	0	0	0	0
VISSIEQK	8	0	902.507	>BGIBMGA002644-PA pep:novel sequence:nscaf2529:258031:259825:- gene:BGIBMGA002644 transcript:BGIBMGA002644-TA;>gi|114050901|ref|NP_001040164.1| 14-3-3 protein zeta [Bombyx mori];>gi|124365237|gb|ABN09647.1| 14-3-3zeta [Bombyx mori];>gi|189086226|dbj|BAG38533.1| 14-3-3 zeta [Bombyx mori];>gi|206557933|sp|Q2F637.2|1433Z_BOMMO RecName: Full=14-3-3 protein zeta;>gi|87248255|gb|ABD36180.1| tyrosine 3-…	yes	no	2	0.0023639	92.439	57783000	18951000	0	0	0	0
VMEYKDGD	8	1	955.396	>BGIBMGA002689-PA pep:novel sequence:nscaf2529:2633940:2634155:+ gene:BGIBMGA002689 transcript:BGIBMGA002689-TA;>gi|112983118|ref|NP_001037045.1| seroin 1 precursor [Bombyx mori];>gi|19070653|gb|AAL83945.1|AF352584_1 seroin 1 [Bombyx mori]	yes	no	2	0.026898	62.2	0	0	0	26091000	7285700	84060000
VNACDCKDGYYIDENTGK	18	1	2120.88	>BGIBMGA004727-PA pep:novel sequence:nscaf2814:486479:490449:- gene:BGIBMGA004727 transcript:BGIBMGA004727-TA;>gi|512884975|ref|XP_004921521.1| PREDICTED: tenascin-like, partial [Bombyx mori]	no	no	2,3	2.3346e-19	101.96	0	0	28356000	4908300	28080000	7559200
VNSEDAPAIAK	11	0	1113.57	>BGIBMGA005832-PA pep:novel sequence:nscaf2838:2460302:2461171:+ gene:BGIBMGA005832 transcript:BGIBMGA005832-TA;>gi|512896445|ref|XP_004923913.1| PREDICTED: 15-hydroxyprostaglandin dehydrogenase [NAD(+)]-like [Bombyx mori];>gi|114051738|ref|NP_001040426.1| alcohol dehydrogenase precursor [Bombyx mori];>gi|95102848|gb|ABF51365.1| alcohol dehydrogenase [Bombyx mori]	yes	no	2	2.4035e-07	100.69	1518300000	1718200000	0	163680000	307190000	194410000
VNTNTIEIAK	10	0	1101.6	>BGIBMGA013852-PA pep:novel sequence:nscaf3098:198532:199764:+ gene:BGIBMGA013852 transcript:BGIBMGA013852-TA;>gi|112982980|ref|NP_001037090.1| serine protease inhibitor 4 precursor [Bombyx mori];>gi|45594228|gb|AAS68505.1| serpin-4A [Bombyx mori];>gi|270358644|gb|ACZ81437.1| serpin-4 [Bombyx mori]	yes	no	2	0.0084867	59.542	26830000	0	0	0	0	58301000
VQAIEEANNDIENK	14	0	1585.76	CON__P35527	yes	yes	2	1.7016e-16	83.729	5547900	5099200	0	0	3966500	0
VSIEIGPTPDFANDK	15	0	1601.79	>gi|512890758|ref|XP_004922568.1| PREDICTED: microvitellogenin-like [Bombyx mori];>BGIBMGA004476-PA pep:novel sequence:nscaf2795:2342414:2343334:+ gene:BGIBMGA004476 transcript:BGIBMGA004476-TA	yes	no	2	0.0078085	37.555	0	3381100	0	0	0	0
VTKDDVSQKPDAVGK	15	2	1585.83	>BGIBMGA014024-PA pep:novel sequence:nscaf3105:11399:12250:- gene:BGIBMGA014024 transcript:BGIBMGA014024-TA;>gi|512937780|ref|XP_004933848.1| PREDICTED: 15-hydroxyprostaglandin dehydrogenase [NAD(+)]-like [Bombyx mori]	yes	no	2,3,4	1.0419e-18	115.82	11584000	14405000	4449400	8471000	36373000	14836000
VTMQNINDR	9	0	1089.52	CON__P13645;CON__P02535-1;CON__A2A4G1;CON__Q7Z3Y7;CON__Q3ZAW8;CON__Q9Z2K1;CON__Q7Z3Y9;CON__Q148H6;CON__Q7Z3Y8;CON__Q7Z3Z0;CON__P08779;CON__P02533	no	no	2	3.4637e-06	111.61	132910000	240980000	73842000	63837000	94083000	130160000
VVDASVMPR	9	0	972.506	>gi|512912220|ref|XP_004927601.1| PREDICTED: glucose dehydrogenase [acceptor]-like [Bombyx mori];>gi|512938329|ref|XP_004933980.1| PREDICTED: glucose dehydrogenase [acceptor]-like, partial [Bombyx mori]	yes	no	2	4.5408e-05	102.61	63119000	61888000	0	0	0	0
VVEEATEFHR	10	0	1215.59	>BGIBMGA005500-PA pep:novel sequence:nscaf2828:4988801:4998241:+ gene:BGIBMGA005500 transcript:BGIBMGA005500-TA;>gi|512931427|ref|XP_004932300.1| PREDICTED: beta-glucuronidase-like [Bombyx mori]	yes	no	2	0.0092177	34.721	0	0	0	0	0	0
VVENADSVR	9	0	987.499	>BGIBMGA001860-PA pep:novel sequence:nscaf2204:2979081:2994760:- gene:BGIBMGA001860 transcript:BGIBMGA001860-TA	yes	yes	2	2.7521e-05	105.4	0	0	0	12232000	0	22998000
VVVVTGAAR	9	0	870.529	>BGIBMGA005832-PA pep:novel sequence:nscaf2838:2460302:2461171:+ gene:BGIBMGA005832 transcript:BGIBMGA005832-TA;>gi|512896445|ref|XP_004923913.1| PREDICTED: 15-hydroxyprostaglandin dehydrogenase [NAD(+)]-like [Bombyx mori]	yes	no	1,2	2.6366e-06	133.79	0	138860000	72724000	135520000	0	0
VVYGGNSADSTR	12	0	1224.57	>gi|126416|sp|P09335.1|LP2_BOMMO RecName: Full=Low molecular 30 kDa lipoprotein PBMHP-12; Flags: Precursor;>gi|156119320|ref|NP_001095196.1| low molecular 30 kDa lipoprotein PBMHP-12 precursor [Bombyx mori];>gi|379046488|gb|AFC87805.1| 30K protein 7 [Bombyx mori];>gi|5886|emb|CAA30433.1| 30K lipoprotein precursor [Bombyx mori];>BGIBMGA004399-PA pep:novel sequence:nscaf2795:1629929:1630699:- gene:…	no	no	2	2.5505e-13	150.06	226180000	260220000	19851000	45525000	65533000	59377000
VYAGPGTTR	9	0	920.472	>BGIBMGA006180-PA pep:novel sequence:nscaf2847:6066787:6097138:+ gene:BGIBMGA006180 transcript:BGIBMGA006180-TA;>gi|512918851|ref|XP_004929233.1| PREDICTED: venom dipeptidyl peptidase 4-like isoform X1 [Bombyx mori];>gi|512918855|ref|XP_004929234.1| PREDICTED: venom dipeptidyl peptidase 4-like isoform X2 [Bombyx mori]	yes	no	2	0.0011128	87.308	38869000	16305000	0	0	0	42155000
WPEYDPAK	8	0	1004.46	>BGIBMGA013812-PA pep:novel sequence:nscaf3098:2092946:2103895:- gene:BGIBMGA013812 transcript:BGIBMGA013812-TA;>gi|164453000|gb|ABY57298.1| carboxylesterase CarE-7 [Bombyx mori];>gi|168823411|ref|NP_001108339.1| integument esterase 1 precursor [Bombyx mori]	yes	no	1,2	0.0017648	112.94	443860000	577780000	0	0	18973000	0
YAEIENIGIK	10	0	1148.61	>BGIBMGA003292-PA pep:novel sequence:nscaf2641:21922:28230:+ gene:BGIBMGA003292 transcript:BGIBMGA003292-TA;>gi|195972034|gb|ACG61179.1| serpin-16 [Bombyx mori];>gi|226342892|ref|NP_001139708.1| serine protease inhibitor 16 precursor [Bombyx mori];>gi|195972046|gb|ACG61185.1| serpin-22 [Bombyx mori];>gi|226342906|ref|NP_001139715.1| serine protease inhibitor 22 precursor [Bombyx mori];>gi|1959720…	no	no	1,2	1.1953e-09	136.32	713880000	631540000	335750000	396870000	532070000	1570600000
YAEPPVGK	8	0	859.444	>BGIBMGA013812-PA pep:novel sequence:nscaf3098:2092946:2103895:- gene:BGIBMGA013812 transcript:BGIBMGA013812-TA;>gi|164453000|gb|ABY57298.1| carboxylesterase CarE-7 [Bombyx mori];>gi|168823411|ref|NP_001108339.1| integument esterase 1 precursor [Bombyx mori]	yes	no	1,2	0.00046789	112.17	32481000000	30051000000	2965200000	3984800000	8043800000	10910000000
YAFDSSIGK	9	0	986.471	>gi|512894053|ref|XP_004923339.1| PREDICTED: trypsin inhibitor-like [Bombyx mori];>gi|512938659|ref|XP_004934058.1| PREDICTED: trypsin inhibitor-like, partial [Bombyx mori]	yes	no	1,2	0.00020603	171.73	0	0	23696000	252610000	223220000	0
YAYDSSEDK	9	0	1076.43	>gi|112983122|ref|NP_001037044.1| trypsin inhibitor precursor [Bombyx mori];>gi|19070651|gb|AAL83944.1|AF352583_1 Kazal-type serine proteinase inhibitor 1 [Bombyx mori];>gi|27151479|sp|P81902.1|CSTI_BOMMO RecName: Full=Trypsin inhibitor; AltName: Full=Cocoon shell-associated trypsin inhibitor; Short=CSTI;>gi|512894069|ref|XP_004923343.1| PREDICTED: protease inhibitor bitisilin-3-like [Bombyx mori]	yes	no	1,2	1.0318e-21	241.52	1319100000	1440900000	11905000000	18201000000	14180000000	18597000000
YDAINAGK	8	0	850.418	>BGIBMGA005664-PA pep:novel sequence:nscaf2829:2861182:2862921:+ gene:BGIBMGA005664 transcript:BGIBMGA005664-TA;>gi|112984260|ref|NP_001037458.1| trehalase precursor [Bombyx mori];>gi|1398872|dbj|BAA13042.1| trehalase [Bombyx mori];>gi|217294|dbj|BAA02909.1| trehalase [Bombyx mori];>gi|298547725|emb|CBN65198.1| unnamed protein product [Bombyx mori];>gi|418128|sp|P32358.1|TREA_BOMMO RecName: Full=…	yes	no	2	1.2436e-11	71.501	0	0	0	0	0	0
YDRPDVIK	8	1	1004.53	>gi|512890758|ref|XP_004922568.1| PREDICTED: microvitellogenin-like [Bombyx mori];>BGIBMGA004476-PA pep:novel sequence:nscaf2795:2342414:2343334:+ gene:BGIBMGA004476 transcript:BGIBMGA004476-TA;>gi|512938651|ref|XP_004934056.1| PREDICTED: microvitellogenin-like, partial [Bombyx mori];>gi|379046532|gb|AFC87827.1| 30K protein 29, partial [Bombyx mori];>gi|379046526|gb|AFC87824.1| 30K protein 26 [Bo…	yes	no	2	0.024435	49.418	0	0	0	202940000	0	308200000
YEEIQITAGR	10	0	1178.59	CON__P04264	yes	yes	2	5.8387e-05	97.456	22695000	0	0	43508000	51298000	66919000
YEEIQQTAGR	10	0	1193.57	CON__Q5XQN5;CON__Q922U2;CON__P13647	no	no	2	8.4944e-10	113.93	51562000	51025000	7732800	0	7017400	0
YENDVIFFIYNR	12	0	1591.77	>gi|126416|sp|P09335.1|LP2_BOMMO RecName: Full=Low molecular 30 kDa lipoprotein PBMHP-12; Flags: Precursor;>gi|156119320|ref|NP_001095196.1| low molecular 30 kDa lipoprotein PBMHP-12 precursor [Bombyx mori];>gi|379046488|gb|AFC87805.1| 30K protein 7 [Bombyx mori];>gi|5886|emb|CAA30433.1| 30K lipoprotein precursor [Bombyx mori];>BGIBMGA004399-PA pep:novel sequence:nscaf2795:1629929:1630699:- gene:…	no	no	2	1.7592e-07	98.353	1391000	0	7264600	793580	0	0
YENEVAIR	8	0	992.493	CON__P13645	yes	yes	2	0.034697	50.878	0	57852000	0	0	0	0
YESFSGIPATDEK	13	0	1442.66	>gi|512905378|ref|XP_004925929.1| PREDICTED: peroxidase-like [Bombyx mori];>BGIBMGA012740-PA pep:novel sequence:nscaf3056:80571:91505:+ gene:BGIBMGA012740 transcript:BGIBMGA012740-TA	yes	no	2	0.044396	32.624	0	0	0	0	0	0
YESNISSNTR	10	0	1169.53	REV__>gi|512901254|ref|XP_004925090.1| PREDICTED: ras-specific guanine nucleotide-releasing factor 1-like [Bombyx mori]	yes	yes	2	0.0083753	65.347	29727000	29218000	0	0	0	0
YEVCPFDTCTAK	12	0	1489.62	>gi|512884975|ref|XP_004921521.1| PREDICTED: tenascin-like, partial [Bombyx mori]	yes	yes	2	0.0016061	65.395	0	0	5907700	3395300	4362000	0
YEVVNGR	7	0	835.419	>gi|512930383|ref|XP_004932054.1| PREDICTED: peroxidase-like [Bombyx mori];>BGIBMGA000457-PA pep:novel sequence:nscaf1681:4634792:4648635:+ gene:BGIBMGA000457 transcript:BGIBMGA000457-TA;>BGIBMGA000238-PA pep:novel sequence:nscaf1681:4585680:4597741:- gene:BGIBMGA000238 transcript:BGIBMGA000238-TA;>gi|512930387|ref|XP_004932055.1| PREDICTED: peroxidase-like [Bombyx mori]	yes	no	2	0.0007324	69.344	0	0	0	0	0	0
YFENMDQSDR	10	0	1303.51	>BGIBMGA004806-PA pep:novel sequence:nscaf2818:1462392:1501679:- gene:BGIBMGA004806 transcript:BGIBMGA004806-TA;>gi|112983040|ref|NP_001037071.1| chlorophyllide A binding protein precursor [Bombyx mori];>gi|82940307|emb|CAJ34654.1| chlorophyllide A binding protein precursor [Bombyx mori];>gi|507116244|gb|AGM34046.1| chlorophyllide A binding protein precursor [Bombyx mori]	yes	no	2	0.00036477	91.549	18662000	15728000	0	0	0	0
YIEDVEEITYIGVDFYR	17	0	2123.01	>BGIBMGA003512-PA pep:novel sequence:nscaf2674:4057434:4063096:- gene:BGIBMGA003512 transcript:BGIBMGA003512-TA;>gi|112983036|ref|NP_001037073.1| glucosidase precursor [Bombyx mori];>gi|30142168|gb|AAP13852.1| glucosidase [Bombyx mori]	yes	no	2	1.6561e-20	122.1	3380300	0	0	0	0	0
YKIPANNEDGCQCK	14	1	1695.73	>gi|512903757|ref|XP_004925696.1| PREDICTED: SCO-spondin-like [Bombyx mori]	yes	yes	2,3	3.3433e-20	162.32	0	0	187740000	198740000	149000000	157760000
YNAASSESSYINK	13	0	1432.65	>gi|66774164|sp|P07856.2|SERI1_BOMMO RecName: Full=Sericin 1; AltName: Full=Silk gum protein; Flags: Precursor;>gi|112984400|ref|NP_001037506.1| sericin 1 precursor [Bombyx mori];>gi|755700|emb|CAA88741.1| sericin1B [Bombyx mori]	no	no	2	0.011466	49.929	0	0	0	0	28455000	0
YNCGDPIK	8	0	965.428	>BGIBMGA013129-PA pep:novel sequence:nscaf3062:135013:158013:- gene:BGIBMGA013129 transcript:BGIBMGA013129-TA;>gi|512909278|ref|XP_004926882.1| PREDICTED: glucosylceramidase-like [Bombyx mori]	yes	no	2	0.02568	63.565	377970000	410180000	0	0	80373000	55765000
YPQTTQQGQCNR	12	0	1479.65	>BGIBMGA004806-PA pep:novel sequence:nscaf2818:1462392:1501679:- gene:BGIBMGA004806 transcript:BGIBMGA004806-TA;>gi|112983040|ref|NP_001037071.1| chlorophyllide A binding protein precursor [Bombyx mori];>gi|82940307|emb|CAJ34654.1| chlorophyllide A binding protein precursor [Bombyx mori];>gi|507116244|gb|AGM34046.1| chlorophyllide A binding protein precursor [Bombyx mori]	yes	no	2	3.5327e-38	224.42	67049000	39759000	3363100	15729000	22078000	39302000
YPSGVEVEEGNEITPTQVK	19	0	2075.01	>gi|512891705|ref|XP_004922749.1| PREDICTED: phosphatidylethanolamine-binding protein homolog F40A3.3-like [Bombyx mori];>BGIBMGA013261-PA pep:novel sequence:nscaf3063:2745004:2753173:+ gene:BGIBMGA013261 transcript:BGIBMGA013261-TA	yes	no	2	1.49e-14	85.808	4758100	4023900	0	0	0	0
YPSGVEVEEGNEITPTQVKDEPSVK	25	1	2730.32	>gi|512891705|ref|XP_004922749.1| PREDICTED: phosphatidylethanolamine-binding protein homolog F40A3.3-like [Bombyx mori];>BGIBMGA013261-PA pep:novel sequence:nscaf3063:2745004:2753173:+ gene:BGIBMGA013261 transcript:BGIBMGA013261-TA	yes	no	3	7.975e-65	170.18	14624000	21265000	0	0	0	0
YTSGPEGVSYSGR	13	0	1358.61	>gi|66774164|sp|P07856.2|SERI1_BOMMO RecName: Full=Sericin 1; AltName: Full=Silk gum protein; Flags: Precursor;>gi|112984400|ref|NP_001037506.1| sericin 1 precursor [Bombyx mori];>gi|755700|emb|CAA88741.1| sericin1B [Bombyx mori]	no	no	2	1.0808e-20	138.42	0	0	223770000	328600000	227770000	284320000
YVENVSNSR	9	0	1066.5	>BGIBMGA000013-PA pep:novel sequence:nscaf1071:722003:731188:- gene:BGIBMGA000013 transcript:BGIBMGA000013-TA;>gi|512906099|ref|XP_004926112.1| PREDICTED: uncharacterized protein LOC101740726 [Bombyx mori]	yes	no	2	2.3886e-06	173.37	395790000	318560000	0	0	49571000	135150000
