# Supplementary material for: Proteins in the Cocoon of Silkworm Inhibit the Growth of Beauveria bassiana
Source: PLoS One. 2016 Mar 31;11(3):e0151764. doi: 10.1371/journal.pone.0151764 (PMC4816445; doi:10.1371/journal.pone.0151764)
Supplement: S2 Table — Identified proteins are listed by functional category, accession number in the silkDB and GenBank databases, annotated name, gene ontology annotation, molecular weight, enzyme commission number, the number of peptides, and sequence coverage. The intensity-based absolute quantification (iBAQ) intensities are listed for each sample. (XLSX) [file pone.0151764.s003.xlsx]

## Sheet: proteinGroups
Table S2. Identified proteins from the scaffold silk of B. mori. Identified proteins are listed by functional category, accession number in the silkDB and GenBank databases, annotated name, gene ontology annotation, molecular weight, enzyme commission number, the number of peptides, and sequence coverage. The intensity-based absolute quantification (iBAQ) intensities are listed for each sample.
Classsification	Protein IDs	Seq. Description	Enzyme Codes	GOs	Transmembrane region	Signal peptides	Peptides	Razor + unique peptides	Unique peptides	Sequence length	Sequence coverage [%]	Mol. weight [kDa]	PEP	iBAQ bioled precipitate1	iBAQ bioled precipitate2	iBAQ bioled scaffold1	iBAQ bioled scaffold2	iBAQ scaffold1	iBAQ scaffold2
fibroin and sericin	>BGIBMGA009393-PA pep:novel sequence:nscaf2951:871868:884756:- gene:BGIBMGA009393 transcript:BGIBMGA009393-TA;>gi|112984494|ref|NP_001037488.1| fibroin light chain precursor [Bombyx mori];>gi|19221230|gb|AAL83649.1| silk fibroin [Bombyx mori];>gi|304443558|gb|ADM35104.1| FIB-L protein [Bombyx mori]	fibroin light chain	_	_	_	Yes	2	2	2	262	11.5	27.669	4.1541e-11	0	0	0	0	647200	784330
fibroin and sericin	>gi|164448672|ref|NP_001106733.1| fibroin heavy chain precursor [Bombyx mori]	fibroin heavy chain	_	_	_	Yes	2	2	2	5263	0.3	391.59	3.5396e-50	1273600	1622300	5879400	0	8251700	8871100
fibroin and sericin	>gi|167860164|ref|NP_001108116.1| sericin 3 precursor [Bombyx mori]	sericin 3	_	_	_	Yes	12	12	12	1271	25.9	123.3	0	3058400	1656200	16148000	38414000	30951000	32611000
fibroin and sericin	>gi|282848475|gb|ADA84147.1| sericin 2 precursor [Bombyx mori]	sericin 2	_	_	_	Yes	2	2	2	1758	2.7	198.65	7.4146e-35	0	0	51924	83474	165430	96813
fibroin and sericin	>gi|66774164|sp|P07856.2|SERI1_BOMMO RecName: Full=Sericin 1; AltName: Full=Silk gum protein; Flags: Precursor	sericin 1	_	_	_	Yes	22	22	9	1186	25.8	119.48	0	19129000	18383000	26918000	38393000	36483000	40979000
protein of unknown function	>BGIBMGA001213-PA pep:novel sequence:nscaf1898:9580865:9583162:+ gene:BGIBMGA001213 transcript:BGIBMGA001213-TA	---NA---	_	_	_	Yes	2	2	2	68	44.1	7.2942	0	0	0	15023000	114870000	290690000	577580000
protein of unknown function	>gi|512890758|ref|XP_004922568.1| PREDICTED: microvitellogenin-like [Bombyx mori];>BGIBMGA004476-PA pep:novel sequence:nscaf2795:2342414:2343334:+ gene:BGIBMGA004476 transcript:BGIBMGA004476-TA;>gi|512938651|ref|XP_004934056.1| PREDICTED: microvitellogenin-like, partial [Bombyx mori];>gi|379046532|gb|AFC87827.1| 30K protein 29, partial [Bombyx mori];>gi|379046526|gb|AFC87824.1| 30K protein 26 [Bo…	30k protein Bmlp32	_	_	_	Yes	9	9	9	313	25.9	35.411	0	62863000	102930000	45213000	80702000	137020000	100780000
protein of unknown function	>gi|112984100|ref|NP_001037430.1| yellow-b precursor [Bombyx mori];>gi|379046446|gb|AFC87784.1| yellow-b [Bombyx mori];>gi|86450725|gb|ABC96698.1| yellow-b [Bombyx mori];>BGIBMGA007072-PA pep:novel sequence:nscaf2865:1675433:1676776:+ gene:BGIBMGA007072 transcript:BGIBMGA007072-TA	yellow-x	_	_	_	Yes	1	1	1	457	2.4	50.802	1.0914e-07	3328800	3475100	437770	648740	996090	0
protein of unknown function	>gi|116272505|gb|ABJ97188.1| hypothetical protein [Bombyx mori];>gi|148298789|ref|NP_001091801.1| uncharacterized protein LOC778506 precursor [Bombyx mori];>BGIBMGA005301-PA pep:novel sequence:nscaf2828:5345544:5346314:- gene:BGIBMGA005301 transcript:BGIBMGA005301-TA	uncharacterized protein LOC778506	_	_	_	Yes	6	6	6	272	41.2	28.434	2.912e-127	0	0	13289000	24016000	17568000	5332900
protein of unknown function	>BGIBMGA001798-PA pep:novel sequence:nscaf2176:2710236:2738170:+ gene:BGIBMGA001798 transcript:BGIBMGA001798-TA	uncharacterized protein LOC101744060	_	_	Yes	Yes	1	1	1	905	1.3	98.863	1.4617e-08	253000	0	0	0	0	0
protein of unknown function	>gi|512925198|ref|XP_004930780.1| PREDICTED: uncharacterized protein LOC101741978 [Bombyx mori];>BGIBMGA011399-PA pep:novel sequence:nscaf3026:5620062:5620738:+ gene:BGIBMGA011399 transcript:BGIBMGA011399-TA	uncharacterized protein LOC101741978	_	_	_	Yes	1	1	1	144	8.3	16.046	7.2807e-14	0	0	4264500	1271400	4630100	3207800
protein of unknown function	>gi|512915262|ref|XP_004928346.1| PREDICTED: uncharacterized protein LOC101735388 [Bombyx mori]	uncharacterized protein LOC101735388	_	_	_	Yes	2	2	2	111	24.3	12.342	8.5366e-18	0	0	492830	2576800	1167900	3040200
protein of unknown function	>BGIBMGA001860-PA pep:novel sequence:nscaf2204:2979081:2994760:- gene:BGIBMGA001860 transcript:BGIBMGA001860-TA	uncharacterized protein BGIBMGA001860	_	_	_	Yes	1	1	1	178	5.1	19.707	2.7521e-05	0	0	0	1019300	0	1916500
protein of unknown function	>BGIBMGA000633-PA pep:novel sequence:nscaf1690:1656058:1656668:+ gene:BGIBMGA000633 transcript:BGIBMGA000633-TA	_	_	_	_	_	1	1	1	113	13.3	13.352	0.0013157	0	13445000	0	0	0	0
protein of unknown function	>BGIBMGA013756-PA pep:novel sequence:nscaf3097:810851:816660:- gene:BGIBMGA013756 transcript:BGIBMGA013756-TA;>gi|512894542|ref|XP_004923455.1| PREDICTED: uncharacterized protein LOC101735686 [Bombyx mori]	_	_	_	_	_	2	2	2	382	4.5	43.34	0.0012215	0	2919900	0	205440	0	0
protein of unknown function	>gi|512910875|ref|XP_004927278.1| PREDICTED: uncharacterized protein LOC101741107 [Bombyx mori]	_	_	_	_	_	1	1	1	248	3.6	27.92	4.7233e-05	0	0	0	1571200	1346100	0
protein of unknown function	>BGIBMGA009669-PA pep:novel sequence:nscaf2964:2672031:2679105:- gene:BGIBMGA009669 transcript:BGIBMGA009669-TA;>gi|512935522|ref|XP_004933294.1| PREDICTED: uncharacterized protein LOC101736595 [Bombyx mori]	_	_	_	_	_	1	1	1	567	1.9	64.71	0.0066426	0	1110200	0	0	0	0
protein of unknown function	>gi|512887370|ref|XP_004921913.1| PREDICTED: uncharacterized protein LOC101743760 [Bombyx mori];>BGIBMGA005024-PA pep:novel sequence:nscaf2823:3669255:3671587:- gene:BGIBMGA005024 transcript:BGIBMGA005024-TA;>BGIBMGA005025-PA pep:novel sequence:nscaf2823:3666438:3667349:- gene:BGIBMGA005025 transcript:BGIBMGA005025-TA	_	_	_	_	_	1	1	1	421	11.9	49.403	6.6323e-38	516660	0	0	0	0	0
protein of unknown function	>BGIBMGA001646-PA pep:novel sequence:nscaf2176:2661593:2687512:- gene:BGIBMGA001646 transcript:BGIBMGA001646-TA;>gi|512889321|ref|XP_004922247.1| PREDICTED: uncharacterized protein LOC101741044 [Bombyx mori]	_	_	_	_	_	1	1	1	2399	0.4	266.42	0.0083591	0	0	77111	374560	0	0
protein of unknown function	>gi|512930453|ref|XP_004932071.1| PREDICTED: uncharacterized protein LOC101741319 [Bombyx mori]	_	_	_	_	_	1	1	1	682	1.6	78.344	2.559e-05	0	0	0	428080	0	0
protein of unknown function	>BGIBMGA000013-PA pep:novel sequence:nscaf1071:722003:731188:- gene:BGIBMGA000013 transcript:BGIBMGA000013-TA;>gi|512906099|ref|XP_004926112.1| PREDICTED: uncharacterized protein LOC101740726 [Bombyx mori]	osiris 9-like	_	_	Yes	Yes	3	3	3	239	10.9	25.909	2.6483e-10	26386000	21237000	0	0	3304700	9010200
protein of unknown function	>BGIBMGA008405-PA pep:novel sequence:nscaf2902:495425:504769:- gene:BGIBMGA008405 transcript:BGIBMGA008405-TA;>gi|151301100|ref|NP_001093080.1| ecdysteroid-regulated 16 kDa protein precursor [Bombyx mori];>gi|87248319|gb|ABD36212.1| ecdysteroid-regulated 16 kDa protein precursor [Bombyx mori]	niemann-pick type c-2a	_	P:lipid metabolic process; P:cell recognition;	_	Yes	1	1	1	145	5.5	15.824	0.00038142	1272200	0	0	0	0	0
protein of unknown function	>BGIBMGA001358-PA pep:novel sequence:nscaf2053:67457:68161:- gene:BGIBMGA001358 transcript:BGIBMGA001358-TA;>gi|512908785|ref|XP_004926765.1| PREDICTED: glycine-rich cell wall structural protein 1.0-like isoform X1 [Bombyx mori];>gi|512908789|ref|XP_004926766.1| PREDICTED: glycine-rich cell wall structural protein 1.0-like isoform X2 [Bombyx mori];>gi|512938476|ref|XP_004934014.1| PREDICTED: glyc…	glycine-rich cell wall structural protein 1.0-like	_	_	_	Yes	1	1	1	210	4.8	18.534	1.5771e-08	0	0	0	680580	0	1159400
protein of unknown function	>BGIBMGA012965-PA pep:novel sequence:nscaf3058:2809955:2813606:+ gene:BGIBMGA012965 transcript:BGIBMGA012965-TA	_	_	_	_	_	1	1	1	197	5.1	22.718	0.0088762	211160	0	0	0	0	0
protein of unknown function	>BGIBMGA003852-PA pep:novel sequence:nscaf2734:1332903:1415287:- gene:BGIBMGA003852 transcript:BGIBMGA003852-TA	_	_	_	_	_	1	1	1	3775	0.3	417.91	0.0054804	0	0	0	64642	0	0
protease inhibitor	>gi|114052803|ref|NP_001040277.1| salivary cysteine-rich peptide precursor [Bombyx mori];>gi|87248595|gb|ABD36350.1| salivary cysteine-rich peptide [Bombyx mori];>BGIBMGA004340-PA pep:novel sequence:nscaf2789:1303346:1304973:+ gene:BGIBMGA004340 transcript:BGIBMGA004340-TA	serine protease inhibitor WAP-type	_	F:serine-type endopeptidase inhibitor activity; P:negative regulation of endopeptidase activity; P:regulation of proteolysis;	_	Yes	3	3	3	111	35.1	11.739	1.3334e-87	0	0	2169100	0	1957100	2847100
protease inhibitor	>gi|512898143|ref|XP_004924327.1| PREDICTED: tenascin-like [Bombyx mori];>BGIBMGA010889-PA pep:novel sequence:nscaf3005:1095501:1101081:+ gene:BGIBMGA010889 transcript:BGIBMGA010889-TA;>BGIBMGA010892-PA pep:novel sequence:nscaf3005:1139234:1144269:+ gene:BGIBMGA010892 transcript:BGIBMGA010892-TA	serine protease inhibitor TIL-type BmSPI49	_	F:serine-type endopeptidase inhibitor activity; P:negative regulation of endopeptidase activity; P:regulation of proteolysis;	_	Yes	11	11	11	566	21	62.374	0	450810	686830	66275000	103280000	91842000	141850000
protease inhibitor	>BGIBMGA004727-PA pep:novel sequence:nscaf2814:486479:490449:- gene:BGIBMGA004727 transcript:BGIBMGA004727-TA	serine protease inhibitor TIL-type BmSPI46	_	F:serine-type endopeptidase inhibitor activity; P:negative regulation of endopeptidase activity; P:regulation of proteolysis;	_	Yes	5	5	2	277	18.1	30.031	5.1038e-36	0	0	13929000	414640	22626000	11858000
protease inhibitor	>gi|512903709|ref|XP_004925684.1| PREDICTED: SCO-spondin-like [Bombyx mori];>BGIBMGA006235-PA pep:novel sequence:nscaf2851:1089671:1100598:- gene:BGIBMGA006235 transcript:BGIBMGA006235-TA	serine protease inhibitor TIL-type BmSPI45	_	F:serine-type endopeptidase inhibitor activity; P:negative regulation of endopeptidase activity; P:regulation of proteolysis;	_	Yes	2	2	2	394	5.1	43.157	2.3582e-16	0	0	5050000	4997800	8732700	8631700
protease inhibitor	>gi|512903757|ref|XP_004925696.1| PREDICTED: SCO-spondin-like [Bombyx mori];>BGIBMGA006251-PA pep:novel sequence:nscaf2851:1060348:1063762:+ gene:BGIBMGA006251 transcript:BGIBMGA006251-TA	serine protease inhibitor TIL-type BmSPI44	_	F:serine-type endopeptidase inhibitor activity; P:negative regulation of endopeptidase activity; P:regulation of proteolysis;	_	Yes	18	18	18	606	29.5	66.272	0	4415300	2793000	67404000	124910000	106140000	189050000
protease inhibitor	>BGIBMGA009092-PA pep:novel sequence:nscaf2931:894015:896376:+ gene:BGIBMGA009092 transcript:BGIBMGA009092-TA	serine protease inhibitor TIL-type BmSPI43	_	F:serine-type endopeptidase inhibitor activity; P:negative regulation of endopeptidase activity; P:regulation of proteolysis;	_	Yes	2	1	1	98	20.4	10.758	8.0484e-147	0	0	8580400	56503000	35781000	72585000
protease inhibitor	>BGIBMGA009091-PA pep:novel sequence:nscaf2931:881660:883488:+ gene:BGIBMGA009091 transcript:BGIBMGA009091-TA;>gi|512898425|ref|XP_004924397.1| PREDICTED: fungal protease inhibitor F-like [Bombyx mori]	serine protease inhibitor TIL-type BmSPI40	_	F:serine-type endopeptidase inhibitor activity; P:negative regulation of endopeptidase activity; P:regulation of proteolysis;	_	Yes	1	1	1	91	17.6	9.74	0.00058449	3523800	7222900	0	8962800	11434000	0
protease inhibitor	>gi|512898429|ref|XP_004924398.1| PREDICTED: SCO-spondin-like [Bombyx mori]	serine protease inhibitor TIL-type BmSPI39	_	F:serine-type endopeptidase inhibitor activity; P:negative regulation of endopeptidase activity; P:regulation of proteolysis;	_	Yes	5	5	2	209	40.2	22.654	0	257730000	318420000	3214700000	3694400000	4086500000	3992700000
protease inhibitor	>BGIBMGA009072-PA pep:novel sequence:nscaf2931:936942:937907:- gene:BGIBMGA009072 transcript:BGIBMGA009072-TA;>BGIBMGA009094-PA pep:novel sequence:nscaf2931:912977:913700:+ gene:BGIBMGA009094 transcript:BGIBMGA009094-TA;>gi|512898433|ref|XP_004924399.1| PREDICTED: fungal protease inhibitor F-like [Bombyx mori];>gi|512898449|ref|XP_004924403.1| PREDICTED: fungal protease inhibitor F-like [Bombyx m…	serine protease inhibitor TIL-type BmSPI38	_	F:serine-type endopeptidase inhibitor activity; P:negative regulation of endopeptidase activity; P:regulation of proteolysis;	_	Yes	2	2	2	80	10	8.5998	1.0761e-52	11562000	11261000	95038000	435540000	323320000	566910000
protease inhibitor	>BGIBMGA009095-PA pep:novel sequence:nscaf2931:942071:944291:+ gene:BGIBMGA009095 transcript:BGIBMGA009095-TA;>gi|512898441|ref|XP_004924401.1| PREDICTED: fungal protease inhibitor F-like isoform X1 [Bombyx mori];>gi|512898445|ref|XP_004924402.1| PREDICTED: fungal protease inhibitor F-like isoform X2 [Bombyx mori]	serine protease inhibitor TIL-type BmSPI36	_	F:serine-type endopeptidase inhibitor activity; P:negative regulation of endopeptidase activity; P:regulation of proteolysis;	_	Yes	1	1	1	82	8.5	8.8603	0.010859	0	0	0	0	8192700	5991700
protease inhibitor	>gi|512910090|ref|XP_004927082.1| PREDICTED: zonadhesin-like [Bombyx mori]	serine protease inhibitor TIL-type BmSPI	_	F:serine-type endopeptidase inhibitor activity; P:negative regulation of endopeptidase activity; P:regulation of proteolysis;	_	_	4	4	3	490	11.8	52.728	1.1377e-12	0	0	2205400	1544700	790790	1536900
protease inhibitor	>gi|512884975|ref|XP_004921521.1| PREDICTED: tenascin-like, partial [Bombyx mori]	serine protease inhibitor TIL-type BmSPI	_	F:serine-type endopeptidase inhibitor activity; P:negative regulation of endopeptidase activity; P:regulation of proteolysis;	_	_	4	1	1	191	20.9	20.115	5.6655e-34	0	0	492310	282940	363500	0
protease inhibitor	>BGIBMGA009073-PA pep:novel sequence:nscaf2931:919347:920110:- gene:BGIBMGA009073 transcript:BGIBMGA009073-TA;>gi|449040186|gb|AGE81791.1| serine protease inhibitor [Bombyx mori];>gi|525343458|ref|NP_001266345.1| fungal protease inhibitor F-like precursor [Bombyx mori]	serine protease inhibitor TIL-type BmSPI	_	F:serine-type endopeptidase inhibitor activity; P:negative regulation of endopeptidase activity; P:regulation of proteolysis;			1	1	1	91	13.2	9.9975	3.3435e-09	0	0	0	0	2269500	3293600
protease inhibitor	>gi|512897969|ref|XP_004924283.1| PREDICTED: inducible metalloproteinase inhibitor protein-like isoform X1 [Bombyx mori];>gi|512897973|ref|XP_004924284.1| PREDICTED: inducible metalloproteinase inhibitor protein-like isoform X2 [Bombyx mori];>BGIBMGA010891-PA pep:novel sequence:nscaf3005:1125365:1133282:+ gene:BGIBMGA010891 transcript:BGIBMGA010891-TA	serine protease inhibitor TIL-type	_	P:negative regulation of endopeptidase activity	_	Yes	7	7	2	171	35.1	19.154	0	0	1438500	180390000	222900000	218080000	255980000
protease inhibitor	>gi|512938831|ref|XP_004934100.1| PREDICTED: inducible metalloproteinase inhibitor protein-like, partial [Bombyx mori]	serine protease inhibitor TIL-type	_	P:negative regulation of endopeptidase activity; P:response to external stimulus; P:response to stress	_	_	1	1	1	62	21	7.0238	4.9206e-74	0	0	4993700	4678100	0	9243300
protease inhibitor	>gi|512898139|ref|XP_004924326.1| PREDICTED: uncharacterized protein LOC101747163 [Bombyx mori]	serine protease inhibitor TIL-type	_	F:serine-type endopeptidase inhibitor activity; P:negative regulation of endopeptidase activity; P:regulation of proteolysis;	_	Yes	1	1	1	127	6.3	14.34	9.0578e-06	0	0	1737300	3610100	2205100	2699500
protease inhibitor	>gi|512897977|ref|XP_004924285.1| PREDICTED: inducible metalloproteinase inhibitor protein-like isoform X3 [Bombyx mori];>BGIBMGA010890-PA pep:novel sequence:nscaf3005:1123784:1124050:+ gene:BGIBMGA010890 transcript:BGIBMGA010890-TA	serine protease inhibitor TIL-type	_	P:negative regulation of endopeptidase activity	_	Yes	5	1	1	155	24.5	17.5	0	0	0	0	1340400	0	2794700
protease inhibitor	>gi|512898151|ref|XP_004924329.1| PREDICTED: inducible metalloproteinase inhibitor protein-like [Bombyx mori]	serine protease inhibitor TIL-type	_	F:serine-type endopeptidase inhibitor activity; P:negative regulation of endopeptidase activity; P:regulation of proteolysis;			7	3	3	125	49.6	14.09	3.688e-80	0	0	3820700	10152000	7669500	9883200
protease inhibitor	>gi|512910086|ref|XP_004927081.1| PREDICTED: zonadhesin-like [Bombyx mori];>BGIBMGA004728-PA pep:novel sequence:nscaf2814:421025:435042:- gene:BGIBMGA004728 transcript:BGIBMGA004728-TA	serine protease inhibitor TIL-type	_	F:serine-type endopeptidase inhibitor activity; P:negative regulation of endopeptidase activity; P:regulation of proteolysis;			2	1	1	817	2.7	89.141	4.3211e-08	0	0	485570	580780	709730	704420
protease inhibitor	>BGIBMGA013852-PA pep:novel sequence:nscaf3098:198532:199764:+ gene:BGIBMGA013852 transcript:BGIBMGA013852-TA;>gi|112982980|ref|NP_001037090.1| serine protease inhibitor 4 precursor [Bombyx mori];>gi|45594228|gb|AAS68505.1| serpin-4A [Bombyx mori];>gi|270358644|gb|ACZ81437.1| serpin-4 [Bombyx mori]	serine protease inhibitor serpin-type BmSPI4	_	F:serine-type endopeptidase inhibitor activity; P:negative regulation of endopeptidase activity; P:regulation of proteolysis;	_	Yes	2	2	2	410	5.1	46.3	7.1397e-12	2120500	1164200	315290	394960	2829000	5757700
protease inhibitor	>gi|512908375|ref|XP_004926666.1| PREDICTED: alaserpin-like [Bombyx mori];>gi|195972050|gb|ACG61187.1| serpin-24 [Bombyx mori];>BGIBMGA008828-PA pep:novel sequence:nscaf2925:445169:447682:+ gene:BGIBMGA008828 transcript:BGIBMGA008828-TA;>BGIBMGA008829-PA pep:novel sequence:nscaf2925:450509:458546:+ gene:BGIBMGA008829 transcript:BGIBMGA008829-TA	serine protease inhibitor serpin-type BmSPI24	_	F:serine-type endopeptidase inhibitor activity; P:negative regulation of endopeptidase activity; P:regulation of proteolysis;	_	Yes	7	7	7	400	16.5	44.9	6.9826e-53	106810000	103640000	6762200	5592200	11271000	17699000
protease inhibitor	>gi|195972046|gb|ACG61185.1| serpin-22 [Bombyx mori];>gi|226342906|ref|NP_001139715.1| serine protease inhibitor 22 precursor [Bombyx mori]	serine protease inhibitor serpin-type BmSPI22	_	F:serine-type endopeptidase inhibitor activity; P:negative regulation of endopeptidase activity; P:regulation of proteolysis;	_	Yes	10	3	2	392	29.8	44.026	0	50481000	23003000	1764200	369230	823010	21897000
protease inhibitor	>gi|195972038|gb|ACG61181.1| serpin-18 [Bombyx mori];>gi|226342898|ref|NP_001139711.1| serine protease inhibitor 18 precursor [Bombyx mori]	serine protease inhibitor serpin-type BmSPI18	_	F:serine-type endopeptidase inhibitor activity; P:negative regulation of endopeptidase activity; P:regulation of proteolysis;	_	Yes	12	12	3	392	33.4	44.013	0	777970000	825080000	146930000	179890000	295400000	457570000
protease inhibitor	>BGIBMGA003292-PA pep:novel sequence:nscaf2641:21922:28230:+ gene:BGIBMGA003292 transcript:BGIBMGA003292-TA;>gi|195972034|gb|ACG61179.1| serpin-16 [Bombyx mori];>gi|226342892|ref|NP_001139708.1| serine protease inhibitor 16 precursor [Bombyx mori]	serine protease inhibitor serpin-type BmSPI16	_	F:serine-type endopeptidase inhibitor activity; P:negative regulation of endopeptidase activity; P:regulation of proteolysis;	_	Yes	10	4	4	392	27.8	44.367	0	3824600	1765300	1841000	583840	3305100	8252600
protease inhibitor	>gi|512891705|ref|XP_004922749.1| PREDICTED: phosphatidylethanolamine-binding protein homolog F40A3.3-like [Bombyx mori];>BGIBMGA013261-PA pep:novel sequence:nscaf3063:2745004:2753173:+ gene:BGIBMGA013261 transcript:BGIBMGA013261-TA;>gi|153792114|ref|NP_001093267.1| phosphatidylethanolamine binding protein isoform 2 [Bombyx mori];>gi|95102826|gb|ABF51354.1| phosphatidylethanolamine binding protei…	serine protease inhibitor phosphatidylethanolamine-binding protein	_	F:serine-type endopeptidase inhibitor activity; P:negative regulation of endopeptidase activity; P:regulation of proteolysis;	_	Yes	4	4	4	209	19.6	23.054	3.5318e-82	1490900	3846100	8127000	9508800	8052800	0
protease inhibitor	>BGIBMGA013267-PA pep:novel sequence:nscaf3063:2919326:2926112:+ gene:BGIBMGA013267 transcript:BGIBMGA013267-TA;>gi|512891724|ref|XP_004922754.1| PREDICTED: phosphatidylethanolamine-binding protein homolog F40A3.3-like isoform X1 [Bombyx mori];>gi|512891728|ref|XP_004922755.1| PREDICTED: phosphatidylethanolamine-binding protein homolog F40A3.3-like isoform X2 [Bombyx mori];>gi|512891731|ref|XP_00…	serine protease inhibitor phosphatidylethanolamine-binding protein	_	F:serine-type endopeptidase inhibitor activity; P:negative regulation of endopeptidase activity; P:regulation of proteolysis;	_	_	1	1	1	185	4.9	20.304	3.5815e-05	6706800	6681100	0	0	0	0
protease inhibitor	>gi|512894053|ref|XP_004923339.1| PREDICTED: trypsin inhibitor-like [Bombyx mori];>gi|512938659|ref|XP_004934058.1| PREDICTED: trypsin inhibitor-like, partial [Bombyx mori]	serine protease inhibitor kunitz-type	_	F:serine-type endopeptidase inhibitor activity; P:negative regulation of endopeptidase activity; P:regulation of proteolysis;	_	Yes	1	1	1	80	11.2	8.858	0.00020603	0	0	5923900	63152000	55806000	0
protease inhibitor	>gi|112983122|ref|NP_001037044.1| trypsin inhibitor precursor [Bombyx mori];>gi|19070651|gb|AAL83944.1|AF352583_1 Kazal-type serine proteinase inhibitor 1 [Bombyx mori];>gi|27151479|sp|P81902.1|CSTI_BOMMO RecName: Full=Trypsin inhibitor; AltName: Full=Cocoon shell-associated trypsin inhibitor; Short=CSTI;>gi|512894069|ref|XP_004923343.1| PREDICTED: protease inhibitor bitisilin-3-like [Bombyx mori]	serine protease inhibitor kunitz type BmSPI51	_	F:serine-type endopeptidase inhibitor activity; P:negative regulation of endopeptidase activity; P:regulation of proteolysis;	_	Yes	2	2	2	76	23.7	8.4446	3.6737e-27	458160000	480300000	8816200000	9327800000	13586000000	11071000000
protease inhibitor	>gi|164448666|ref|NP_001106745.1| carboxypeptidase inhibitor precursor [Bombyx mori];>gi|95102736|gb|ABF51309.1| carboxypeptidase inhibitor [Bombyx mori]	carboxypeptidase inhibitor	_	P:negative regulation of endopeptidase activity	_	Yes	6	6	6	113	37.2	12.561	4.3109e-65	5127700	5700600	158270000	586010000	519770000	548710000
protease inhibitor	>gi|512937128|ref|XP_004933691.1| PREDICTED: tenascin-like [Bombyx mori]	serine protease inhibitor TIL-type	_	F:serine-type endopeptidase inhibitor activity; P:negative regulation of endopeptidase activity; P:regulation of proteolysis;			2	1	1	222	11.3	24.186	7.0063e-11	0	0	0	287960	133790	0
other	>BGIBMGA002689-PA pep:novel sequence:nscaf2529:2633940:2634155:+ gene:BGIBMGA002689 transcript:BGIBMGA002689-TA;>gi|112983118|ref|NP_001037045.1| seroin 1 precursor [Bombyx mori];>gi|19070653|gb|AAL83945.1|AF352584_1 seroin 1 [Bombyx mori]	seroin 1	_	_	_	Yes	5	5	5	71	76.1	7.6522	1.0608e-193	3762100	0	106390000	182490000	82928000	202080000
other	>gi|512894841|ref|XP_004923527.1| PREDICTED: LOW QUALITY PROTEIN: twitchin-like [Bombyx mori];>BGIBMGA004547-PA pep:novel sequence:nscaf2800:1842233:1928346:- gene:BGIBMGA004547 transcript:BGIBMGA004547-TA	_	_	_	_	_	1	1	1	8795	0.1	982.34	3.5024e-14	0	0	0	0	0	23183
other	>gi|164448664|ref|NP_001106744.1| antennal binding protein precursor [Bombyx mori];>gi|87248601|gb|ABD36353.1| antennal binding protein [Bombyx mori];>BGIBMGA002626-PA pep:novel sequence:nscaf2529:1442664:1447992:- gene:BGIBMGA002626 transcript:BGIBMGA002626-TA;>BGIBMGA002627-PA pep:novel sequence:nscaf2529:1429329:1433213:- gene:BGIBMGA002627 transcript:BGIBMGA002627-TA;>gi|512931594|ref|XP_0049…	odorant binding protein	_	P:response to stimulus	_	Yes	5	5	5	140	29.3	15.49	2.4483e-90	0	0	47055000	55465000	92700000	74535000
other	>gi|512929408|ref|XP_004931813.1| PREDICTED: mucin-5AC-like [Bombyx mori]	mucin-5AC-like 2	_	_	Yes	Yes	1	1	1	541	2.6	57.277	1.084e-20	0	0	0	1081000	0	0
other	>BGIBMGA011266-PA pep:novel sequence:nscaf3026:2396448:2401216:- gene:BGIBMGA011266 transcript:BGIBMGA011266-TA;>gi|134925|sp|P09179.1|SSP1_BOMMO RecName: Full=Sex-specific storage-protein 1; Short=SP 1; AltName: Full=Methionine-rich storage protein; Flags: Precursor;>gi|169234936|ref|NP_001106747.2| sex-specific storage-protein 1 precursor [Bombyx mori];>gi|1335609|emb|CAA31417.1| SP1 [Bombyx mo…	methionine-rich storage protein	_	_	_	Yes	2	2	2	747	3.6	87.268	5.0421e-06	358690	230060	0	49757	0	0
other	>BGIBMGA012429-PA pep:novel sequence:nscaf3044:343001:352150:- gene:BGIBMGA012429 transcript:BGIBMGA012429-TA;>gi|222101818|gb|ACM44033.1| hnRNPA/B-like 28 [Bombyx mori];>gi|161334098|gb|ABX60898.1| hnRNPA/B-like protein [Bombyx mori];>gi|162462398|ref|NP_001104824.1| hnRNPA/B-like 28 [Bombyx mori]	heterogeneous nuclear ribonucleoprotein	_	F:nucleic acid binding	_	_	1	1	1	374	4	38.877	0.0010778	59293	0	0	0	0	0
other	>BGIBMGA004612-PA pep:novel sequence:nscaf2801:616538:618688:- gene:BGIBMGA004612 transcript:BGIBMGA004612-TA;>gi|112983556|ref|NP_001036876.1| 90-kDa heat shock protein [Bombyx mori];>gi|13699184|dbj|BAB41209.1| 90-kDa heat shock protein [Bombyx mori];>gi|295885513|gb|ADG57739.1| heat shock protein 90 [Bombyx mori];>gi|328774765|gb|AEB39782.1| HSP90 [Bombyx mori]	heat shock protein 90	_	P:response to stress;	_	_	1	1	1	716	3.8	82.421	2.831e-64	324890	0	93514	0	0	0
other	>BGIBMGA006313-PA pep:novel sequence:nscaf2852:1314320:1317268:+ gene:BGIBMGA006313 transcript:BGIBMGA006313-TA;>gi|112984012|ref|NP_001036837.1| heat shock 70 kD protein cognate precursor [Bombyx mori];>gi|219810306|gb|ACL36369.1| heat shock protein 70 [Bombyx mori];>gi|219810308|gb|ACL36370.1| heat shock protein 70 [Bombyx mori];>gi|3426021|dbj|BAA32395.1| heat shock 70 kD protein cognate [Bomb…	heat shock protein 70	_	P:response to stress; C:nucleus	_	_	1	1	1	659	1.7	72.77	0.0042076	0	152370	0	0	0	0
other	>gi|114053115|ref|NP_001040122.1| EN protein binding/engrailed nuclear homeoprotein-regulated protein [Bombyx mori];>gi|87248125|gb|ABD36115.1| EN protein binding/engrailed nuclear homeoprotein-regulated protein [Bombyx mori]	EN protein binding/engrailed nuclear homeoprotein-regulated protein	_	_	Yes	_	1	1	1	560	1.8	61.678	0.00626	0	0	0	0	775070	0
other	>gi|103058022|gb|ABF71565.1| translation elongation factor 2 [Bombyx mori];>gi|112983010|ref|NP_001037593.1| translation elongation factor 2 isoform 1 [Bombyx mori];>gi|122096234|sp|Q1HPK6.1|EF2_BOMMO RecName: Full=Translation elongation factor 2; Short=EF-2;>gi|281371488|ref|NP_001163865.1| translation elongation factor 2 isoform 2 [Bombyx mori];>gi|334855073|gb|AEH16569.1| elongation factor 2 […	elongation factor 2-like	_	P:cytoskeleton organization; F:translation factor activity, nucleic acid binding; P:translation; C:cytoskeleton	_	_	2	2	2	864	4.9	97.267	2.4711e-56	305350	0	0	81724	0	68602
other	>gi|108793850|gb|ABG20590.1| cellular retinoic acid binding protein [Bombyx mori];>gi|109119899|dbj|BAE96009.1| fatty acid binding protein 1 [Bombyx mori];>gi|112983600|ref|NP_001037364.1| cellular retinoic acid binding protein [Bombyx mori];>gi|118500451|gb|ABK97427.1| cellular retinoic acid binding protein [Bombyx mori];>gi|73746295|gb|AAZ82096.1| putative cellular retinoic acid binding protein…	cellular retinoic acid binding protein	_	P:regulation of transcription; P:signal transduction; retinoic acid metabolic process	_	_	2	2	2	132	12.9	14.859	0.00057608	0	0	394560	404450	1960100	775360
other	>BGIBMGA002906-PA pep:novel sequence:nscaf2575:2130557:2139673:+ gene:BGIBMGA002906 transcript:BGIBMGA002906-TA;>gi|112983208|ref|NP_001037022.1| acyl-CoA binding protein [Bombyx mori];>gi|8575539|gb|AAF78042.1|AF246695_1 acyl-CoA binding protein [Bombyx mori]	acyl-CoA binding protein	_	P:lipid metabolic process; P:ion transport; P:cellular homeostasis; P:response to external stimulus; P:cell communication; F:receptor binding; C:mitochondrion	_	_	1	1	1	91	18.7	9.8642	2.1416e-16	592530	0	0	0	0	0
other	>BGIBMGA004395-PA pep:novel sequence:nscaf2795:1672373:1673164:- gene:BGIBMGA004395 transcript:BGIBMGA004395-TA;>gi|10907|emb|CAA38531.1| 30K protein [Bombyx mori];>gi|266439|sp|Q00801.1|L302_BOMMO RecName: Full=Low molecular mass 30 kDa lipoprotein 21G1; Flags: Precursor;>gi|379046486|gb|AFC87804.1| 30K protein 6 [Bombyx mori];>gi|126418|sp|P09337.1|LP4_BOMMO RecName: Full=Low molecular 30 kDa l…	30k protein Bmlp4	_	_	_	Yes	3	1	1	263	14.1	30.242	1.5944e-33	1478900	1290000	0	194850	0	0
other	>BGIBMGA004396-PA pep:novel sequence:nscaf2795:1656058:1656828:- gene:BGIBMGA004396 transcript:BGIBMGA004396-TA;>BGIBMGA004397-PA pep:novel sequence:nscaf2795:1644958:1645728:- gene:BGIBMGA004397 transcript:BGIBMGA004397-TA;>gi|10909|emb|CAA38533.1| 30K protein [Bombyx mori];>gi|266438|sp|Q00802.1|L301_BOMMO RecName: Full=Low molecular mass 30 kDa lipoprotein 19G1; Flags: Precursor;>gi|312597592|…	30k protein Bmlp3	_	_	_	Yes	3	3	3	256	6.6	29.414	1.4617e-13	1807600	0	332860	247740	1069400	0
other	>gi|126419|sp|P09338.1|LP5_BOMMO RecName: Full=Low molecular 30 kDa lipoprotein PBMHPC-23; Flags: Precursor;>gi|5896|emb|CAA30437.1| unnamed protein product [Bombyx mori];>gi|154201552|gb|ABS71120.1| 30K lipoprotein precursor [Bombyx mori];>gi|162461355|ref|NP_001095198.2| low molecular 30 kDa lipoprotein PBMHPC-23 precursor [Bombyx mori];>gi|379046496|gb|AFC87809.1| 30K protein 11 [Bombyx mori];…	30k protein Bmlp2	_	_	_	Yes	6	6	1	264	23.5	30.343	7.3749e-61	16968000	14293000	1529100	3015800	3433300	5440000
other	>gi|379046504|gb|AFC87813.1| 30K protein 15 [Bombyx mori];>gi|530234120|ref|NP_001268827.1| low molecular mass 30 kDa lipoprotein 21G1-like precursor [Bombyx mori];>BGIBMGA004454-PA pep:novel sequence:nscaf2795:1559814:1560530:+ gene:BGIBMGA004454 transcript:BGIBMGA004454-TA;>gi|312597594|gb|ADQ89806.1| 30kDa protein [Bombyx mori]	30k protein Bmlp13	_	_	_	Yes	2	2	2	256	8.6	29.858	6.4779e-51	1208400	2030700	0	0	0	0
other	>BGIBMGA002644-PA pep:novel sequence:nscaf2529:258031:259825:- gene:BGIBMGA002644 transcript:BGIBMGA002644-TA;>gi|114050901|ref|NP_001040164.1| 14-3-3 protein zeta [Bombyx mori];>gi|124365237|gb|ABN09647.1| 14-3-3zeta [Bombyx mori];>gi|189086226|dbj|BAG38533.1| 14-3-3 zeta [Bombyx mori];>gi|206557933|sp|Q2F637.2|1433Z_BOMMO RecName: Full=14-3-3 protein zeta;>gi|87248255|gb|ABD36180.1| tyrosine 3-…	14-3-3 zeta	_	P:signal transduction; P:regulation of transcription	_	_	1	1	1	313	2.6	35.5	0.0023639	2407600	789640	0	0	0	0
other	>BGIBMGA014360-PA pep:novel sequence:scaffold316:4319:5799:+ gene:BGIBMGA014360 transcript:BGIBMGA014360-TA;>gi|115526910|gb|ABJ09465.1| immune-related protein [Bombyx mori];>gi|121950233|sp|Q008X1.1|DFP_BOMMO RecName: Full=Putative defense protein; Flags: Precursor;>gi|148298841|ref|NP_001091819.1| putative defense protein precursor [Bombyx mori];>gi|325660637|gb|ADZ40416.1| Immune-related prote…	_	_	_	_	_	1	1	1	171	5.8	18.482	1.3401e-09	36521000	36063000	3592600	5799900	7816500	8529200
other	>gi|112982982|ref|NP_001037088.1| hemolin precursor [Bombyx mori];>gi|258642521|gb|ACQ82817.2| hemolin [Bombyx mori];>gi|41350234|gb|AAS00444.1| hemolin [Bombyx mori];>gi|41350236|gb|AAS00445.1| hemolin [Bombyx mori];>gi|69146821|gb|AAZ03611.1| hemolin [Bombyx mori];>gi|32997082|dbj|BAC79387.1| hemolin [Bombyx mori];>gi|41350232|gb|AAS00443.1| hemolin [Bombyx mori];>BGIBMGA008736-PA pep:novel seq…	_	_	_	_	_	8	8	8	410	17.8	44.82	3.5221e-39	0	1931000	12226000	3705200	11922000	6916300
other	>BGIBMGA004806-PA pep:novel sequence:nscaf2818:1462392:1501679:- gene:BGIBMGA004806 transcript:BGIBMGA004806-TA;>gi|112983040|ref|NP_001037071.1| chlorophyllide A binding protein precursor [Bombyx mori];>gi|82940307|emb|CAJ34654.1| chlorophyllide A binding protein precursor [Bombyx mori];>gi|507116244|gb|AGM34046.1| chlorophyllide A binding protein precursor [Bombyx mori]	_	_	_	_	_	6	6	6	2841	2.3	315.47	0	9189200	9567800	346440	737950	1618700	1959100
other	>BGIBMGA012451-PA pep:novel sequence:nscaf3045:2256998:2260800:- gene:BGIBMGA012451 transcript:BGIBMGA012451-TA;>gi|109138368|gb|ABG25817.1| SCP-related protein [Bombyx mori];>gi|112983434|ref|NP_001037636.1| SCP-related protein precursor [Bombyx mori]	_	_	_	_	_	1	1	1	216	6	24.355	3.966e-21	3834100	3728700	0	0	0	608570
other	>gi|512920899|ref|XP_004929748.1| PREDICTED: chondroitin proteoglycan 2-like, partial [Bombyx mori];>BGIBMGA001504-PA pep:novel sequence:nscaf2136:1118346:1120212:+ gene:BGIBMGA001504 transcript:BGIBMGA001504-TA	_	_	_	_	_	1	1	1	348	8	37.596	1.2513e-07	0	0	608610	1740400	2356100	1153200
other	>BGIBMGA000353-PA pep:novel sequence:nscaf1681:168941:173906:- gene:BGIBMGA000353 transcript:BGIBMGA000353-TA;>gi|256029032|gb|ACU57045.1| beta-1,3-glucanase [Bombyx mori];>gi|261245087|ref|NP_001159614.1| beta-1,3-glucan recognition protein 4 precursor [Bombyx mori]	_	_	_	_	_	2	2	2	375	5.9	42.065	1.7388e-13	0	0	0	0	359310	2142200
other	>gi|512888853|ref|XP_004922155.1| PREDICTED: tubulin beta-1 chain-like [Bombyx mori];>BGIBMGA004603-PA pep:novel sequence:nscaf2800:2593319:2595371:+ gene:BGIBMGA004603 transcript:BGIBMGA004603-TA;>BGIBMGA009132-PA pep:novel sequence:nscaf2937:920854:926091:- gene:BGIBMGA009132 transcript:BGIBMGA009132-TA;>gi|112983318|ref|NP_001036964.1| beta-tubulin [Bombyx mori];>gi|112983503|ref|NP_001036887.…	_	_	_	_	_	1	1	1	451	3.1	50.599	1.1875e-07	133110	0	152500	0	341510	0
other	>gi|512924941|ref|XP_004930716.1| PREDICTED: regucalcin-like isoform X1 [Bombyx mori];>BGIBMGA011271-PA pep:novel sequence:nscaf3026:2178539:2181293:- gene:BGIBMGA011271 transcript:BGIBMGA011271-TA;>gi|512924945|ref|XP_004930717.1| PREDICTED: regucalcin-like isoform X2 [Bombyx mori];>gi|512924949|ref|XP_004930718.1| PREDICTED: regucalcin-like isoform X3 [Bombyx mori]	_	_	_	_	_	1	1	1	315	4.4	35.452	6.5085e-07	425830	140100	0	0	0	0
other	>BGIBMGA002103-PA pep:novel sequence:nscaf2210:2166739:2168091:+ gene:BGIBMGA002103 transcript:BGIBMGA002103-TA;>BGIBMGA013413-PA pep:novel sequence:nscaf3072:975648:977719:+ gene:BGIBMGA013413 transcript:BGIBMGA013413-TA;>gi|112983481|ref|NP_001036884.1| tubulin alpha chain [Bombyx mori];>gi|112983501|ref|NP_001036885.1| alpha-tubulin [Bombyx mori];>gi|1729841|sp|P52273.1|TBA_BOMMO RecName: Full…	_	_	_	_	_	1	1	1	450	2.9	49.833	0.0016983	0	0	0	0	316150	0
enzyme	>gi|114052472|ref|NP_001040479.1| peptidylprolyl isomerase B precursor [Bombyx mori];>gi|95103068|gb|ABF51475.1| peptidylprolyl isomerase B [Bombyx mori];>BGIBMGA004059-PA pep:novel sequence:nscaf2767:41620:44493:+ gene:BGIBMGA004059 transcript:BGIBMGA004059-TA;>gi|175363395|gb|ACB72457.1| PPIase B [Bombyx mori]	peptidyl-prolyl cis-trans isomerase	EC:5.2.1.8	P:cellular protein modification process	_	Yes	3	3	3	205	15.6	22.396	1.2468e-13	0	8348400	700210	3185600	561560	2387100
enzyme	>gi|512922286|ref|XP_004930083.1| PREDICTED: mitochondrial enolase superfamily member 1-like [Bombyx mori];>BGIBMGA014323-PA pep:novel sequence:scaffold1449:207:4563:+ gene:BGIBMGA014323 transcript:BGIBMGA014323-TA;>gi|512912664|ref|XP_004927713.1| PREDICTED: mitochondrial enolase superfamily member 1-like, partial [Bombyx mori];>BGIBMGA003655-PA pep:novel sequence:nscaf2674:2937784:2956521:+ gen…	mitochondrial enolase superfamily member 1-like	EC:5.-.-.-	_	_	_	2	2	2	457	3.5	51.879	1.8974e-270	3658500	39578000	908030	1163700	12566000	10401000
enzyme	>BGIBMGA004809-PA pep:novel sequence:nscaf2818:1359751:1363370:- gene:BGIBMGA004809 transcript:BGIBMGA004809-TA	N-acetylneuraminate lyase-like	EC:4.1.3.3	_	_	_	5	5	5	154	30.5	16.971	2.5638e-56	69477000	80853000	12855000	12050000	27658000	17857000
enzyme	>BGIBMGA002241-PA pep:novel sequence:nscaf2330:3839567:3848120:- gene:BGIBMGA002241 transcript:BGIBMGA002241-TA;>gi|190407685|gb|ACE78271.1| vacuolar ATPase B subunit [Bombyx mori];>gi|118500417|gb|ABK97410.1| vacuolar ATP synthase subunit B [Bombyx mori];>gi|148298717|ref|NP_001091828.1| vacuolar ATP synthase subunit B [Bombyx mori]	vacuolar ATP synthase subunit B	EC:3.6.3.14	P:ion transport P:generation of metabolites and energy; P:cellular homeostasis	_	_	1	1	1	494	2.8	54.905	1.0655e-15	143970	0	0	0	0	0
enzyme	>gi|119220834|gb|ABL61508.1| vacuolar ATP synthase catalytic subunit A [Bombyx mori];>gi|148298878|ref|NP_001091829.1| vacuolar ATP synthase catalytic subunit A [Bombyx mori];>BGIBMGA008295-PA pep:novel sequence:nscaf2902:10918327:10927989:- gene:BGIBMGA008295 transcript:BGIBMGA008295-TA	vacuolar ATP synthase subunit A	EC:3.6.3.14	P:ion transport; P:generation of metabolites and energy; P:cellular homeostasis	_	_	1	1	1	617	2.4	68.315	0.001236	33801	0	0	0	0	0
enzyme	>BGIBMGA012994-PA pep:novel sequence:nscaf3058:4180230:4218615:+ gene:BGIBMGA012994 transcript:BGIBMGA012994-TA;>gi|512917546|ref|XP_004928913.1| PREDICTED: vanin-like protein 1-like [Bombyx mori];>gi|512917542|ref|XP_004928912.1| PREDICTED: vanin-like protein 2-like [Bombyx mori]	vanin-like protein 1	EC:3.5.1.0	_	_	Yes	5	5	5	968	5.8	109.29	2.5574e-33	2016100	3341200	1264100	502320	2308100	1353400
enzyme	>gi|229619532|dbj|BAH58096.1| silk gland derived serine protease [Bombyx mori];>gi|229619534|dbj|BAH58097.1| silk gland derived serine protease [Bombyx mori];>gi|239835736|ref|NP_001155191.1| silk gland derived serine protease precursor [Bombyx mori];>gi|512890533|ref|XP_004922529.1| PREDICTED: venom serine protease 34-like [Bombyx mori];>BGIBMGA004445-PA pep:novel sequence:nscaf2795:1108881:1115…	serine protease BmSP82	EC:3.4.21.0	_	_	Yes	4	4	4	392	9.7	42.087	7.6154e-107	2985000	3368500	350540	1269900	4809400	0
enzyme	>BGIBMGA006423-PA pep:novel sequence:nscaf2853:971877:985734:- gene:BGIBMGA006423 transcript:BGIBMGA006423-TA;>gi|153791206|ref|NP_001093269.1| scolexin precursor [Bombyx mori];>gi|95102830|gb|ABF51356.1| scolexin [Bombyx mori]	serine protease BmSP139	EC:3.4.21.0	_	_	Yes	1	1	1	283	3.2	30.826	1.3633e-06	10863000	11029000	647960	0	2452100	1474900
enzyme	>gi|512905537|ref|XP_004925969.1| PREDICTED: transmembrane protease serine 9-like [Bombyx mori];>BGIBMGA008280-PA pep:novel sequence:nscaf2901:1255939:1270547:+ gene:BGIBMGA008280 transcript:BGIBMGA008280-TA;>gi|380713852|gb|AFD99127.1| chymotrypsin-like proteinase [Bombyx mori]	serine protease BmSP10	EC:3.4.21.0	_	_	Yes	1	1	1	592	1.5	63.469	0.0037457	21801000	24893000	577840	0	0	0
enzyme	>BGIBMGA006180-PA pep:novel sequence:nscaf2847:6066787:6097138:+ gene:BGIBMGA006180 transcript:BGIBMGA006180-TA;>gi|512918851|ref|XP_004929233.1| PREDICTED: venom dipeptidyl peptidase 4-like isoform X1 [Bombyx mori];>gi|512918855|ref|XP_004929234.1| PREDICTED: venom dipeptidyl peptidase 4-like isoform X2 [Bombyx mori]	dipeptidyl peptidase 4	EC:3.4.14.5	_	_	Yes	1	1	1	1230	0.7	137.38	0.0011128	637200	267300	0	0	0	691060
enzyme	>BGIBMGA008063-PA pep:novel sequence:nscaf2889:964602:1009276:+ gene:BGIBMGA008063 transcript:BGIBMGA008063-TA;>gi|389568610|gb|AFK85029.1| aminopeptidase N-13 [Bombyx mori];>gi|532525008|ref|NP_001269149.1| glutamyl aminopeptidase-like precursor [Bombyx mori]	aminopeptidase N-13	EC:3.4.11.2	_	Yes	Yes	1	1	1	1794	0.5	205.97	0.00018298	352110	350580	0	0	52637	0
enzyme	>BGIBMGA011646-PA pep:novel sequence:nscaf3031:3169300:3186954:- gene:BGIBMGA011646 transcript:BGIBMGA011646-TA;>gi|139004970|dbj|BAF52531.1| beta-N-acetylglucosaminidase 1 [Bombyx mori];>gi|145651816|ref|NP_001078833.1| beta-N-acetylglucosaminidase 1 precursor [Bombyx mori]	beta-N-acetylglucosaminidase 1	EC:3.2.1.96	P:carbohydrate metabolic process	_	Yes	2	2	2	638	3.4	72.147	2.3233e-133	19411000	23166000	0	0	4548700	5328500
enzyme	>BGIBMGA013129-PA pep:novel sequence:nscaf3062:135013:158013:- gene:BGIBMGA013129 transcript:BGIBMGA013129-TA;>gi|512909278|ref|XP_004926882.1| PREDICTED: glucosylceramidase-like [Bombyx mori]	glucosylceramidase-like	EC:3.2.1.45	P:lipid metabolic process; P:carbohydrate metabolic process	_	Yes	2	2	2	820	2.2	93.645	0.00048231	8999200	9766200	62346	0	1913600	1327700
enzyme	>BGIBMGA005696-PA pep:novel sequence:nscaf2830:395557:397023:- gene:BGIBMGA005696 transcript:BGIBMGA005696-TA;>gi|185049361|dbj|BAG30882.1| beta-fructofuranosidase [Bombyx mori];>gi|187281652|ref|NP_001119721.1| beta-fructofuranosidase precursor [Bombyx mori]	beta-fructofuranosidase	EC:3.2.1.26	P:carbohydrate metabolic process	_	Yes	3	3	3	488	9.2	55.941	3.0755e-20	0	0	230730	0	0	460470
enzyme	>BGIBMGA005240-PA pep:novel sequence:nscaf2827:2128701:2134273:- gene:BGIBMGA005240 transcript:BGIBMGA005240-TA;>gi|254047522|gb|ACT64133.1| alpha-amylase [Bombyx mori];>gi|290560875|ref|NP_001166624.1| alpha-amylase precursor [Bombyx mori]	alpha-amylase	EC:3.2.1.1	P:carbohydrate metabolic process	_	Yes	2	2	2	500	3.8	56.678	0.00021611	3858400	3131000	0	0	0	0
enzyme	>gi|448824703|dbj|BAM78681.1| glucosidase II alpha-subunit [Bombyx mori];>gi|530233753|ref|NP_001268822.1| neutral alpha-glucosidase AB-like precursor [Bombyx mori];>BGIBMGA000132-PA pep:novel sequence:nscaf1108:1391873:1412495:+ gene:BGIBMGA000132 transcript:BGIBMGA000132-TA	neutral alpha-glucosidase ab	EC:3.2.1.0	P:carbohydrate metabolic process	_	Yes	2	2	2	925	1.8	104.63	1.0445e-240	0	2820000	526100	0	1182100	786190
enzyme	>gi|512906440|ref|XP_004926197.1| PREDICTED: myrosinase 1-like [Bombyx mori];>BGIBMGA014192-PA pep:novel sequence:nscaf481:1159192:1166087:+ gene:BGIBMGA014192 transcript:BGIBMGA014192-TA	myrosinase 1-like	EC:3.2.1.0	P:carbohydrate metabolic process	_	Yes	7	7	6	444	14.4	51.581	3.4577e-17	1445800	10149000	1474300	1362600	436440	9998700
enzyme	>BGIBMGA014145-PA pep:novel sequence:nscaf481:973034:982617:- gene:BGIBMGA014145 transcript:BGIBMGA014145-TA;>gi|512906421|ref|XP_004926192.1| PREDICTED: myrosinase 1-like, partial [Bombyx mori];REV__>gi|512920940|ref|XP_004929759.1| PREDICTED: RNA polymerase II elongation factor ELL-like [Bombyx mori];>gi|512906323|ref|XP_004926167.1| PREDICTED: myrosinase 1-like [Bombyx mori];>BGIBMGA014148-PA …	myrosinase 1-like	EC:3.2.1.0	P:carbohydrate metabolic process	_	_	3	3	3	508	6.1	58.704	1.2666e-07	10065000	759920	73294	0	1782200	289890
enzyme	>BGIBMGA003512-PA pep:novel sequence:nscaf2674:4057434:4063096:- gene:BGIBMGA003512 transcript:BGIBMGA003512-TA;>gi|112983036|ref|NP_001037073.1| glucosidase precursor [Bombyx mori];>gi|30142168|gb|AAP13852.1| glucosidase [Bombyx mori]	myrosinase 1-like	EC:3.2.1.0	P:carbohydrate metabolic process	_	_	3	3	3	502	10.8	57.117	8.7246e-87	1439500	213320	132630	134740	0	0
enzyme	>BGIBMGA010812-PA pep:novel sequence:nscaf3003:2595734:2599158:+ gene:BGIBMGA010812 transcript:BGIBMGA010812-TA;>gi|512934451|ref|XP_004933036.1| PREDICTED: lactase-phlorizin hydrolase-like [Bombyx mori]	myrosinase 1-like	EC:3.2.1.0	P:carbohydrate metabolic process	_	_	1	1	1	507	3.9	58.107	9.908e-19	100210	0	0	0	0	0
enzyme	>gi|512906265|ref|XP_004926153.1| PREDICTED: myrosinase 1-like isoform X1 [Bombyx mori];>gi|512906269|ref|XP_004926154.1| PREDICTED: myrosinase 1-like isoform X2 [Bombyx mori];>BGIBMGA014178-PA pep:novel sequence:nscaf481:245370:251077:+ gene:BGIBMGA014178 transcript:BGIBMGA014178-TA;>gi|512920169|ref|XP_004929565.1| PREDICTED: lactase-phlorizin hydrolase-like [Bombyx mori];>BGIBMGA010537-PA pep:…	beta-glucosidase	EC:3.2.1.0	P:carbohydrate metabolic process	_	Yes	3	2	2	567	3.5	65.314	0	5244400	5575600	400020	0	731610	1584000
enzyme	>gi|512934737|ref|XP_004933105.1| PREDICTED: myrosinase 1-like [Bombyx mori]	beta-glucosidase	EC:3.2.1.0	P:carbohydrate metabolic process	_	Yes	3	2	2	464	15.3	52.867	3.3825e-36	849140	0	0	0	0	0
enzyme	>gi|512897098|ref|XP_004924070.1| PREDICTED: arylsulfatase B-like [Bombyx mori];>BGIBMGA012510-PA pep:novel sequence:nscaf3045:1930652:1933939:+ gene:BGIBMGA012510 transcript:BGIBMGA012510-TA	arylsulfatase b-like	EC:3.1.6.0	_	_	Yes	1	1	1	499	2.4	56.186	6.8586e-12	0	119190	0	0	0	0
enzyme	>gi|512911643|ref|XP_004927463.1| PREDICTED: EH domain-containing protein 1-like [Bombyx mori];>BGIBMGA009992-PA pep:novel sequence:nscaf2981:93175:96195:- gene:BGIBMGA009992 transcript:BGIBMGA009992-TA	eh domain-containing protein 1-like	EC:3.1.3.2	_	_	_	1	1	1	532	2.6	60.903	7.6454e-06	71023	0	0	0	0	0
enzyme	>BGIBMGA013812-PA pep:novel sequence:nscaf3098:2092946:2103895:- gene:BGIBMGA013812 transcript:BGIBMGA013812-TA;>gi|164453000|gb|ABY57298.1| carboxylesterase CarE-7 [Bombyx mori];>gi|168823411|ref|NP_001108339.1| integument esterase 1 precursor [Bombyx mori];>gi|512910400|ref|XP_004927162.1| PREDICTED: esterase FE4-like isoform X1 [Bombyx mori];>gi|512910404|ref|XP_004927163.1| PREDICTED: esteras…	carboxylesterase/juvenile hormone esterase 2	EC:3.1.1.0; EC:3.1.1.59	_	_	Yes	22	22	21	561	37.3	63.296	0	3306300000	3041100000	436220000	557810000	1048200000	1350400000
enzyme	>gi|512931403|ref|XP_004932294.1| PREDICTED: juvenile hormone esterase-like [Bombyx mori];>BGIBMGA005322-PA pep:novel sequence:nscaf2828:4430878:4431420:- gene:BGIBMGA005322 transcript:BGIBMGA005322-TA	carboxylesterase/juvenile hormone esterase 5	EC:3.1.1.0; EC:3.1.1.59	_	_	_	2	2	2	464	3.2	52.711	7.0759e-05	266180	173350	0	0	0	0
enzyme	>BGIBMGA007546-PA pep:novel sequence:nscaf2887:175299:178005:- gene:BGIBMGA007546 transcript:BGIBMGA007546-TA;>gi|512899311|ref|XP_004924612.1| PREDICTED: esterase FE4-like [Bombyx mori]	carboxylesterase/juvenile hormone esterase 3	EC:3.1.1.0; EC:3.1.1.59	_	_	Yes	4	4	4	550	8.7	61.701	3.8582e-34	993180	1134900	407440	86353	1570800	1350700
enzyme	>gi|153791847|ref|NP_001093284.1| abnormal wing disc-like protein [Bombyx mori];>gi|95103130|gb|ABF51506.1| abnormal wing disc-like protein [Bombyx mori];>BGIBMGA007701-PA pep:novel sequence:nscaf2888:3994229:3994690:- gene:BGIBMGA007701 transcript:BGIBMGA007701-TA	abnormal wing disc-like protein	EC:2.7.4.6	P:cellular protein modification process; C:cytoskeleton; F:cytoskeletal protein binding;	_	_	1	1	1	154	9.1	17.313	0	0	0	458210	603230	0	0
enzyme	>gi|112983926|ref|NP_001037402.1| arginine kinase [Bombyx mori];>gi|164506967|gb|ABY59719.1| arginine kinase [Bombyx mori];>gi|204324083|gb|ACI01048.1| arginine kinase [Bombyx mori];>gi|408535163|dbj|BAM62791.1| arginine kinase isoform 1 [Bombyx mori];>gi|82658675|gb|ABB88514.1| arginine kinase [Bombyx mori];>gi|87248459|gb|ABD36282.1| arginine kinase [Bombyx mori]	arginine kinase	EC:2.7.3.3	_	_	_	1	1	1	355	2.3	39.991	0.0068165	174280	245150	0	0	0	0
enzyme	>BGIBMGA013021-PA pep:novel sequence:nscaf3058:5073759:5086886:+ gene:BGIBMGA013021 transcript:BGIBMGA013021-TA;>gi|148298685|ref|NP_001091766.1| fructose 1,6-bisphosphate aldolase [Bombyx mori];>gi|95103026|gb|ABF51454.1| fructose 1,6-bisphosphate aldolase [Bombyx mori]	fructose -bisphosphate aldolase	EC:2.7.11.0; EC:4.1.2.13	C:nuclear chromosome; C:cytoskeleton; P:carbohydrate metabolic process; P:generation of metabolites and energy; P:cellular protein modification process; P:response to stress; C:microtubule organizing center; P:cytoskeleton organization; P:signal transduction;	_	_	1	1	1	364	7.4	39.653	1.4904e-07	210960	0	0	0	0	0
enzyme	>BGIBMGA002222-PA pep:novel sequence:nscaf2279:197459:207725:+ gene:BGIBMGA002222 transcript:BGIBMGA002222-TA;>gi|112983444|ref|NP_001036974.1| glutathione S-transferase delta 2 [Bombyx mori];>gi|407943671|pdb|3VK9|A Chain A, Crystal Structure Of Delta-Class Glutathione Transferase From Silkmoth;>gi|407943672|pdb|3VK9|B Chain B, Crystal Structure Of Delta-Class Glutathione Transferase From Silkmo…	glutathione s-transferase	EC:2.5.1.18	_	_	_	2	2	2	216	13	24.226	2.7535e-05	0	0	123200	0	113180	0
enzyme	>BGIBMGA008268-PA pep:novel sequence:nscaf2901:429823:485199:+ gene:BGIBMGA008268 transcript:BGIBMGA008268-TA;>gi|512905502|ref|XP_004925960.1| PREDICTED: xanthine dehydrogenase-like [Bombyx mori]	xanthine dehydrogenase 2-like	EC:1.17.1.4	F:electron carrier activity	_	_	3	3	3	2858	1.2	318.26	2.5935e-67	94723	314120	45395	0	0	59641
enzyme	>gi|512905378|ref|XP_004925929.1| PREDICTED: peroxidase-like [Bombyx mori];>BGIBMGA012740-PA pep:novel sequence:nscaf3056:80571:91505:+ gene:BGIBMGA012740 transcript:BGIBMGA012740-TA	peroxidase-like 1	EC:1.11.1.7	P:response to stress; F:antioxidant activity	Yes	Yes	11	11	11	688	16.4	78.238	3.1955e-60	91349000	96004000	5474400	6432300	14226000	9536900
enzyme	>BGIBMGA000158-PA pep:novel sequence:nscaf1108:2693518:2696851:+ gene:BGIBMGA000158 transcript:BGIBMGA000158-TA;>gi|298717078|gb|ACT66690.2| ecdysone oxidase [Bombyx mori];>gi|300360466|ref|NP_001177919.1| ecdysone oxidase [Bombyx mori]	glucose dehydrogenase/ecdysone oxidase 1	EC:1.1.99.1	_	_	Yes	3	3	3	564	5.7	61.805	5.279e-22	705590	4926500	0	0	2123800	90870
enzyme	>gi|512912220|ref|XP_004927601.1| PREDICTED: glucose dehydrogenase [acceptor]-like [Bombyx mori];>gi|512938329|ref|XP_004933980.1| PREDICTED: glucose dehydrogenase [acceptor]-like, partial [Bombyx mori]	glucose dehydrogenase [acceptor]-like	EC:1.1.1.47	_	_	_	1	1	1	812	1.1	91.497	4.5408e-05	1107300	1085800	0	0	0	0
enzyme	>BGIBMGA005826-PA pep:novel sequence:nscaf2838:2388619:2389479:+ gene:BGIBMGA005826 transcript:BGIBMGA005826-TA;>BGIBMGA005827-PA pep:novel sequence:nscaf2838:2410638:2411877:+ gene:BGIBMGA005827 transcript:BGIBMGA005827-TA;>gi|512896497|ref|XP_004923926.1| PREDICTED: 15-hydroxyprostaglandin dehydrogenase [NAD(+)]-like [Bombyx mori];>gi|512896501|ref|XP_004923927.1| PREDICTED: 15-hydroxyprostagla…	15-hydroxyprostaglandin dehydrogenase 8	EC:1.1.1.1; EC:1.1.1.141	_	_	Yes	3	3	3	286	8.4	31.463	4.2633e-06	276910	1727900	0	0	0	395860
enzyme	>BGIBMGA014024-PA pep:novel sequence:nscaf3105:11399:12250:- gene:BGIBMGA014024 transcript:BGIBMGA014024-TA;>gi|512937780|ref|XP_004933848.1| PREDICTED: 15-hydroxyprostaglandin dehydrogenase [NAD(+)]-like [Bombyx mori];>BGIBMGA014031-PA pep:novel sequence:nscaf3106:3920:4777:- gene:BGIBMGA014031 transcript:BGIBMGA014031-TA;>gi|512910805|ref|XP_004927261.1| PREDICTED: 15-hydroxyprostaglandin dehyd…	15-hydroxyprostaglandin dehydrogenase 7	EC:1.1.1.1; EC:1.1.1.141	_	_	Yes	2	2	2	283	8.5	31.155	1.4191e-20	2418100	3213100	734060	1221600	4705700	2752500
enzyme	>BGIBMGA005832-PA pep:novel sequence:nscaf2838:2460302:2461171:+ gene:BGIBMGA005832 transcript:BGIBMGA005832-TA;>gi|512896445|ref|XP_004923913.1| PREDICTED: 15-hydroxyprostaglandin dehydrogenase [NAD(+)]-like [Bombyx mori];>gi|114051738|ref|NP_001040426.1| alcohol dehydrogenase precursor [Bombyx mori];>gi|95102848|gb|ABF51365.1| alcohol dehydrogenase [Bombyx mori]	15-hydroxyprostaglandin dehydrogenase 6	EC:1.1.1.1; EC:1.1.1.141	_	_	Yes	5	5	3	289	17.6	31.745	7.6629e-34	93329000	106830000	8685100	23810000	28406000	27057000
enzyme	>BGIBMGA005831-PA pep:novel sequence:nscaf2838:2457249:2458118:+ gene:BGIBMGA005831 transcript:BGIBMGA005831-TA;>BGIBMGA005830-PA pep:novel sequence:nscaf2838:2447556:2452388:+ gene:BGIBMGA005830 transcript:BGIBMGA005830-TA;>BGIBMGA005829-PA pep:novel sequence:nscaf2838:2446388:2446813:+ gene:BGIBMGA005829 transcript:BGIBMGA005829-TA;>gi|512939390|ref|XP_004934228.1| PREDICTED: 15-hydroxyprostagl…	15-hydroxyprostaglandin dehydrogenase 5	EC:1.1.1.1; EC:1.1.1.141	_	_	Yes	3	1	1	289	10.7	32.021	1.0036e-14	463180	186160	0	179270	328280	323330
enzyme	>BGIBMGA005828-PA pep:novel sequence:nscaf2838:2437325:2438284:+ gene:BGIBMGA005828 transcript:BGIBMGA005828-TA;>gi|512896441|ref|XP_004923912.1| PREDICTED: alcohol dehydrogenase 2-like [Bombyx mori]	15-hydroxyprostaglandin dehydrogenase 4	EC:1.1.1.1; EC:1.1.1.141	_	_	Yes	1	1	1	319	2.8	35.344	3.6646e-239	78172000	0	7560300	10051000	16345000	17765000
enzyme	>BGIBMGA009799-PA pep:novel sequence:nscaf2964:4306101:4319910:+ gene:BGIBMGA009799 transcript:BGIBMGA009799-TA;>gi|512935633|ref|XP_004933321.1| PREDICTED: aldose reductase-like isoform X1 [Bombyx mori];>gi|512935637|ref|XP_004933322.1| PREDICTED: aldose reductase-like isoform X2 [Bombyx mori]	aldose reductase-like	EC:1.1.1.-	_	_	_	4	4	4	365	10.7	41.843	5.6007e-10	15125000	12289000	57533	1109100	2892900	2152200
enzyme	>gi|512887563|ref|XP_004921945.1| PREDICTED: quinone oxidoreductase-like [Bombyx mori]	quinone oxidoreductase-like	EC:1.-.-.-	_	_	Yes	3	3	1	289	10.7	31.777	1.1103e-15	1484400	1564000	0	294830	2997200	8286000
enzyme	>BGIBMGA011844-PA pep:novel sequence:nscaf3031:3355321:3371258:+ gene:BGIBMGA011844 transcript:BGIBMGA011844-TA	protein disulfide isomerase	_	F:electron carrier activity; P:cellular homeostasis; C:endoplasmic reticulum	_	Yes	2	2	2	494	9.5	55.584	2.3589e-33	537270	58277	0	0	0	0
enzyme	>BGIBMGA001320-PA pep:novel sequence:nscaf1962:223924:228029:+ gene:BGIBMGA001320 transcript:BGIBMGA001320-TA;>gi|512910309|ref|XP_004927140.1| PREDICTED: trypsin, alkaline C-like [Bombyx mori]	_	_	_	_	_	2	2	2	271	8.5	29.128	5.7837e-05	15271000	16018000	0	0	5822600	1050800
enzyme	>gi|284002368|dbj|BAI66477.1| carboxyl/cholinesterase 1 [Bombyx mori];>gi|284813567|ref|NP_001165389.1| carboxyl/cholinesterase 1 precursor [Bombyx mori];>BGIBMGA010976-PA pep:novel sequence:nscaf3013:447462:450697:- gene:BGIBMGA010976 transcript:BGIBMGA010976-TA	_	_	_	_	_	4	3	3	552	5.3	63.248	2.5015e-170	10400000	11718000	1602700	1856200	0	0
enzyme	>BGIBMGA014369-PA pep:novel sequence:scaffold416:106128:110492:- gene:BGIBMGA014369 transcript:BGIBMGA014369-TA;>gi|512911036|ref|XP_004927317.1| PREDICTED: prostatic acid phosphatase-like [Bombyx mori]	_	_	_	_	_	1	1	1	381	3.1	42.58	2.9882e-05	2617000	1473800	0	0	0	0
enzyme	>BGIBMGA000420-PA pep:novel sequence:nscaf1681:2739234:2751939:+ gene:BGIBMGA000420 transcript:BGIBMGA000420-TA;>gi|183448420|gb|ACC62888.1| serine/threonine kinase LKB1 [Bombyx mori];>gi|187281665|ref|NP_001119722.1| serine/threonine kinase LKB1 [Bombyx mori]	_	_	_	_	_	1	1	1	484	2.3	54.598	0.011714	0	0	0	0	0	1191500
enzyme	>gi|512910396|ref|XP_004927161.1| PREDICTED: esterase FE4-like [Bombyx mori];>BGIBMGA004683-PA pep:novel sequence:nscaf2811:61860:64061:+ gene:BGIBMGA004683 transcript:BGIBMGA004683-TA	_	_	_	_	_	2	1	1	561	3	63.224	2.9034e-178	564280	0	0	0	0	0
