# Supplementary material for: Proteins in the Cocoon of Silkworm Inhibit the Growth of Beauveria bassiana
Source: PLoS One. 2016 Mar 31;11(3):e0151764. doi: 10.1371/journal.pone.0151764 (PMC4816445; doi:10.1371/journal.pone.0151764)
Supplement: S3 Table — (XLSX) [file pone.0151764.s004.xlsx]

## Sheet: Sheet1
Table S3. The germination rate of B. bassiana spores after being incubated with proteins from different cocoon layers.
	germination rate (%) after 12h -1	germination rate (%) after 12h -2	germination rate (%) after 12h -3	average germination rate (%) after 12h		12h
scaffold	0.517944	0.539139	0.482336	0.51314		layer 4	2.93528e-05
layer 4	0.654177	0.69034	0.667881	0.6708		layer 2	9.57304e-06	0.202392
layer 2	0.665018	0.712929	0.712164	0.696704		control	1.4627e-05	0.424157	0.599669
control	0.698776	0.672329	0.688425	0.68651		P value	scaffold	layer 4	layer 2
	germination rate (%) after 14h -1	germination rate (%) after 14h -2	germination rate (%) after 14h -3	average germination rate (%) after 14h		14h
scaffold	0.668825	0.694956	0.701447	0.688409		layer 4	0.136396
layer 4	0.71428	0.714645	0.724412	0.717779		layer 2	0.00509033	0.0623685
layer 2	0.721976	0.764498	0.782047	0.756174		control	0.000487128	0.00403764	0.106263
control	0.803748	0.801492	0.760137	0.788459		P value	scaffold	layer 4	layer 2
	germination rate (%) after 16h -1	germination rate (%) after 16h -2	germination rate (%) after 16h -3	average germination rate (%) after 16h		16h
scaffold	0.773843	0.762025	0.790817	0.775562		layer 4	0.00673825
layer 4	0.834788	0.82449	0.81185	0.823709		layer 2	5.34081e-05	0.00319053
layer 2	0.86008	0.891285	0.885315	0.878893		control	1.00353e-05	0.000272985	0.080619
control	0.885375	0.927349	0.903626	0.90545		P value	scaffold	layer 4	layer 2
