# Supplementary material for: Proteins in the Cocoon of Silkworm Inhibit the Growth of Beauveria bassiana
Source: PLoS One. 2016 Mar 31;11(3):e0151764. doi: 10.1371/journal.pone.0151764 (PMC4816445; doi:10.1371/journal.pone.0151764)
Supplement: S4 Table — (XLS) [file pone.0151764.s005.xls]

## Sheet: Sheet1
Table S4. The germination rate of B. bassiana spores after being incubated with boiled proteins from different cocoon layers
	germination rate (%) after 12h -1	germination rate (%) after 12h -2	germination rate (%) after 12h -3	average germination rate (%) after 12h		12h
scaffold	0.401223	0.410445	0.349131	0.386933		layer 4	0.00858712
layer 4	0.46251	0.507604	0.441837	0.47065		layer 2	1.09294e-05	0.000257213
layer 2	0.621	0.649914	0.591847	0.62092		control	7.361e-07	6.62409e-06	0.00330261
control	0.716643	0.70212	0.743849	0.72087		P value	scaffold	layer 4	layer 2
	germination rate (%) after 14h -1	germination rate (%) after 14h -2	germination rate (%) after 14h -3	average germination rate (%) after 14h		14h
scaffold	0.616162	0.624354	0.577005	0.60584		layer 4	0.0455708
layer 4	0.670047	0.639192	0.639593	0.649611		layer 2	0.000177447	0.00303741
layer 2	0.755108	0.712852	0.713476	0.727145		control	7.07714e-06	4.8649e-05	0.00612494
control	0.780914	0.78383	0.821568	0.795437		P value	scaffold	layer 4	layer 2
	germination rate (%) after 16h -1	germination rate (%) after 16h -2	germination rate (%) after 16h -3	average germination rate (%) after 16h		16h
scaffold	0.692406	0.730964	0.766858	0.730076		layer 4	0.00536924
layer 4	0.80292	0.791666	0.797534	0.797374		layer 2	0.000229139	0.0351346
layer 2	0.857002	0.837397	0.832882	0.842427		control	5.95266e-06	0.000152272	0.00311971
control	0.936072	0.901131	0.912686	0.91663		P value	scaffold	layer 4	layer 2
